# Supplementary material for: (E)-N′-(4-Meth­oxy­benzyl­idene)-2-(2-methyl-4-nitro-1H-imidazol-1-yl)acetohydrazide
Source: Acta Crystallogr Sect E Struct Rep Online. 2012 Sep 22;68(Pt 10):o2988–9. doi: 10.1107/S1600536812039621 (PMC3470350; doi:10.1107/S1600536812039621)
Supplement: Supplementary file 1 [file e-68-o2988-sup1.cif]

##############################################################################
#                                                                            #
# This CIF contains the data in a paper accepted for publication in          #
# Acta Crystallographica Section E. It conforms to the requirements of       #
# Notes for Authors for Acta Crystallographica Section E, and has been       #
# peer reviewed under the auspices of the IUCr Commission on Journals.       #
#                                                                            #
# Full details of the Crystallographic Information File format               #
# are given in the paper "The Crystallographic Information File (CIF):       #
# a New Standard Archive File for Crystallography" by S. R. Hall, F. H.      #
# Allen and I. D. Brown [Acta Cryst. (1991), A47, 655-685].                  #
#                                                                            #
# The current version of the core CIF dictionary is obtainable from          #
# ftp://ftp.iucr.org/pub/cif_core.dic.                                       #
#                                                                            #
# Software is freely available for graphical display of the structure(s)     #
# in this CIF. For information consult the CIF software page                 #
# http://www.iucr.org/resources/cif/software.                                #
#                                                                            #
# This file may be used for bona fide research purposes within the           #
# scientific community so long as proper attribution is given to the journal # 
# article from which it was obtained.                                        #
#                                                                            #
##############################################################################
data_global
_audit_creation_method     'form.cif (version 2.0)'
_journal_data_validation_number     ?
_journal_date_recd_electronic     2012-09-14
_journal_date_accepted     2012-09-18
_journal_name_full     'Acta Crystallographica, Section E'
_journal_year     2012
_journal_volume     68
_journal_issue     10
_journal_page_first     o2988
_journal_page_last     o2989
_journal_paper_category     QO
_journal_paper_doi     10.1107/S1600536812039621
_journal_coeditor_code     IS5195
_publ_contact_author_name     'Prof. Fun, Hoong-Kun'
_publ_contact_author_address
;
      X-ray Crystallography Unit
      School of Physics
      Universiti Sains Malaysia
      11800 USM, Penang
      MALAYSIA
;
_publ_contact_author_email     'hkfun@usm.my'
_publ_contact_author_fax     '604 6579150'
_publ_contact_author_phone     '604 6533652'
_publ_section_title
;\
(<i>E</i>)-<i>N</i>'-(4-Methoxybenzylidene)-2-(2-methyl-4-nitro-1<i>H</i>-\
imidazol-1-yl)acetohydrazide
;
loop_
    _publ_author_name
    _publ_author_footnote
    _publ_author_address
    'Fun, Hoong-Kun'
;
Thomson Reuters ResearcherID: A-3561-2009.
;
;
X-ray Crystallography Unit
School of Physics
Universiti Sains Malaysia
11800 USM, Penang
Malaysia
Department of Pharmaceutical Chemistry
College of Pharmacy
King Saud University
Riyadh 11451
Saudi Arabia
;
    'Tze Shyang Chia'
;
Thomson Reuters ResearcherID: F-8816-2012.
;
;
X-ray Crystallography Unit
School of Physics
Universiti Sains Malaysia
11800 USM, Penang
Malaysia
;
    'Priya V. Frank' ?
;
Department of Studies in Chemistry
Mangalore University
Mangalagangotri
Mangalore 574 199
India
Department of Chemistry
Canara Engineering College
Mangalore 574 199
India
;
    'Mahesha Poojary' ?
;
Department of Chemistry
Canara Engineering College
Mangalore 574 199
India
;
    'Balakrishna Kalluraya' ?
;
Department of Studies in Chemistry
Mangalore University
Mangalagangotri
Mangalore 574 199
India
;
data_I
_audit_creation_method     SHELXL-97
_chemical_name_systematic
;
(<i>E</i>)-<i>N</i>'-(4-Methoxybenzylidene)-2-(2-methyl-4-nitro-1<i>H</i>-
imidazol-1-yl)acetohydrazide
;
_chemical_name_common     ?
_chemical_formula_moiety     'C14 H15 N5 O4'
_chemical_formula_sum     'C14 H15 N5 O4'
_chemical_formula_iupac     'C14 H15 N5 O4'
_chemical_formula_weight     317.31
_chemical_melting_point     ?
_symmetry_cell_setting     triclinic
_symmetry_space_group_name_H-M     'P -1'
_symmetry_space_group_name_Hall     '-P 1'
loop_
    _symmetry_equiv_pos_as_xyz
    'x, y, z'
    '-x, -y, -z'
_cell_length_a     4.33660(10)
_cell_length_b     12.9773(3)
_cell_length_c     13.2138(3)
_cell_angle_alpha     84.919(2)
_cell_angle_beta     87.353(2)
_cell_angle_gamma     84.6110(10)
_cell_volume     736.90(3)
_cell_formula_units_Z     2
_cell_measurement_reflns_used     5229
_cell_measurement_theta_min     2.31
_cell_measurement_theta_max     29.98
_cell_measurement_temperature     100.0(10)
_exptl_crystal_description     'plate'
_exptl_crystal_colour     'yellow'
_exptl_crystal_size_max     0.51
_exptl_crystal_size_mid     0.19
_exptl_crystal_size_min     0.11
_exptl_crystal_density_diffrn     1.430
_exptl_crystal_density_meas     ?
_exptl_crystal_density_method     'not measured'
_exptl_crystal_F_000     332
_exptl_absorpt_coefficient_mu     0.108
_exptl_absorpt_correction_type     multi-scan
_exptl_absorpt_process_details     '(<i>SADABS</i>; Bruker, 2009)'
_exptl_absorpt_correction_T_min     0.9473
_exptl_absorpt_correction_T_max     0.9879
_exptl_special_details
;
The crystal was placed in the cold stream of an Oxford Cryosystems Cobra
open-flow nitrogen cryostat (Cosier & Glazer, 1986) operating at 100.0 (1) K.
;
_diffrn_ambient_temperature     100.0(10)
_diffrn_radiation_type     MoK\a
_diffrn_radiation_wavelength     0.71073
_diffrn_radiation_source     'fine-focus sealed tube'
_diffrn_radiation_monochromator     graphite
_diffrn_measurement_device_type
;
Bruker SMART APEXII CCD area-detector
;
_diffrn_measurement_method     '\f and \w scans'
_diffrn_detector_area_resol_mean     ?
_diffrn_reflns_number     15663
_diffrn_reflns_av_R_equivalents     0.0353
_diffrn_reflns_av_sigmaI/netI     0.0409
_diffrn_reflns_theta_min     1.55
_diffrn_reflns_theta_max     30.12
_diffrn_reflns_theta_full     30.12
_diffrn_measured_fraction_theta_max     0.994
_diffrn_measured_fraction_theta_full     0.994
_diffrn_reflns_limit_h_min     -6
_diffrn_reflns_limit_h_max     6
_diffrn_reflns_limit_k_min     -18
_diffrn_reflns_limit_k_max     18
_diffrn_reflns_limit_l_min     -18
_diffrn_reflns_limit_l_max     18
_diffrn_standards_number     0
_diffrn_standards_interval_count     .
_diffrn_standards_interval_time     .
_diffrn_standards_decay_%     ?
_refine_special_details
;
Refinement of <i>F</i>^2^ against ALL reflections. The weighted <i>R</i>-factor
<i>wR</i> and goodness of fit <i>S</i> are based on <i>F</i>^2^, conventional
<i>R</i>-factors <i>R</i> are based on <i>F</i>, with <i>F</i> set to zero for
negative <i>F</i>^2^. The threshold expression of <i>F</i>^2^ >
\s(<i>F</i>^2^) is used only for calculating <i>R</i>-factors(gt) <i>etc</i>.
and is not relevant to the choice of reflections for refinement.
<i>R</i>-factors based on <i>F</i>^2^ are statistically about twice as large
as those based on <i>F</i>, and <i>R</i>- factors based on ALL data will be
even larger.
;
_reflns_number_total     4303
_reflns_number_gt     3252
_reflns_threshold_expression     I>2\s(I)
_refine_ls_structure_factor_coef     Fsqd
_refine_ls_matrix_type     full
_refine_ls_R_factor_all     0.0760
_refine_ls_R_factor_gt     0.0528
_refine_ls_wR_factor_gt     0.1186
_refine_ls_wR_factor_ref     0.1313
_refine_ls_goodness_of_fit_ref     1.030
_refine_ls_restrained_S_all     1.030
_refine_ls_number_reflns     4303
_refine_ls_number_parameters     214
_refine_ls_number_restraints     0
_refine_ls_hydrogen_treatment     mixed
_refine_ls_weighting_scheme     calc
_refine_ls_weighting_details
         'calc w=1/[\s^2^(Fo^2^)+(0.0518P)^2^+0.4960P] where P=(Fo^2^+2Fc^2^)/3'
_atom_sites_solution_hydrogens     geom
_atom_sites_solution_primary     direct
_atom_sites_solution_secondary     difmap
_refine_ls_shift/su_max     0.000
_refine_ls_shift/su_mean     0.000
_refine_diff_density_max     0.340
_refine_diff_density_min     -0.312
_refine_ls_extinction_method     none
_refine_ls_extinction_coef     ?
loop_
    _atom_type_symbol
    _atom_type_description
    _atom_type_scat_dispersion_real
    _atom_type_scat_dispersion_imag
    _atom_type_scat_source
    'C' 'C' 0.0033 0.0016
                         'International Tables Vol C Tables 4.2.6.8 and 6.1.1.4'
    'H' 'H' 0.0000 0.0000
                         'International Tables Vol C Tables 4.2.6.8 and 6.1.1.4'
    'N' 'N' 0.0061 0.0033
                         'International Tables Vol C Tables 4.2.6.8 and 6.1.1.4'
    'O' 'O' 0.0106 0.0060
                         'International Tables Vol C Tables 4.2.6.8 and 6.1.1.4'
_computing_data_collection     'APEX2 (Bruker, 2009)'
_computing_cell_refinement     'SAINT (Bruker, 2009)'
_computing_data_reduction     'SAINT (Bruker, 2009)'
_computing_structure_solution     'SHELXTL (Sheldrick, 2008)'
_computing_structure_refinement     'SHELXTL (Sheldrick, 2008)'
_computing_molecular_graphics     'SHELXTL (Sheldrick, 2008)'
_computing_publication_material
;
SHELXTL (Sheldrick, 2008) and PLATON (Spek, 2009)
;
loop_
    _atom_site_type_symbol
    _atom_site_label
    _atom_site_fract_x
    _atom_site_fract_y
    _atom_site_fract_z
    _atom_site_U_iso_or_equiv
    _atom_site_adp_type
    _atom_site_calc_flag
    _atom_site_refinement_flags
    _atom_site_occupancy
    _atom_site_symmetry_multiplicity
    _atom_site_disorder_assembly
    _atom_site_disorder_group
    O O1 -0.4105(3) 0.76565(9) 1.00477(9) 0.0228(3) Uani d . 1 1 . .
    O O2 1.0816(3) 0.88398(8) 0.42690(8) 0.0168(2) Uani d . 1 1 . .
    O O3 1.4713(3) 0.47331(9) 0.20227(9) 0.0237(3) Uani d . 1 1 . .
    O O4 1.5848(3) 0.44149(9) 0.36131(9) 0.0256(3) Uani d . 1 1 . .
    N N1 0.5223(3) 0.85992(9) 0.62488(10) 0.0157(3) Uani d . 1 1 . .
    N N2 0.7370(3) 0.90552(10) 0.55866(10) 0.0151(3) Uani d . 1 1 . .
    N N3 0.9336(3) 0.68443(9) 0.40406(10) 0.0156(3) Uani d . 1 1 . .
    N N4 1.0435(3) 0.63333(9) 0.24863(10) 0.0164(3) Uani d . 1 1 . .
    N N5 1.4374(3) 0.49076(9) 0.29156(10) 0.0175(3) Uani d . 1 1 . .
    C C1 -0.4567(4) 0.65710(13) 1.02022(13) 0.0243(4) Uani d . 1 1 . .
    H H1A -0.6064 0.6458 1.0771 0.036 Uiso calc R 1 1 . .
    H H1B -0.2590 0.6171 1.0357 0.036 Uiso calc R 1 1 . .
    H H1C -0.5361 0.6344 0.9584 0.036 Uiso calc R 1 1 . .
    C C2 -0.2144(4) 0.79626(12) 0.92693(12) 0.0178(3) Uani d . 1 1 . .
    C C3 -0.0763(4) 0.73140(12) 0.85563(12) 0.0181(3) Uani d . 1 1 . .
    H H3A -0.1178 0.6605 0.8593 0.022 Uiso calc R 1 1 . .
    C C4 0.1213(4) 0.77065(11) 0.77954(12) 0.0164(3) Uani d . 1 1 . .
    H H4A 0.2139 0.7261 0.7311 0.020 Uiso calc R 1 1 . .
    C C5 0.1872(4) 0.87453(11) 0.77251(11) 0.0149(3) Uani d . 1 1 . .
    C C6 0.0467(4) 0.93826(12) 0.84475(12) 0.0193(3) Uani d . 1 1 . .
    H H6A 0.0893 1.0090 0.8415 0.023 Uiso calc R 1 1 . .
    C C7 -0.1527(4) 0.90054(12) 0.92063(12) 0.0204(3) Uani d . 1 1 . .
    H H7A -0.2477 0.9453 0.9685 0.025 Uiso calc R 1 1 . .
    C C8 0.4071(4) 0.91518(11) 0.69559(12) 0.0155(3) Uani d . 1 1 . .
    H H8A 0.4658 0.9836 0.6979 0.019 Uiso calc R 1 1 . .
    C C9 0.8830(4) 0.84969(11) 0.48733(11) 0.0141(3) Uani d . 1 1 . .
    C C10 0.7805(4) 0.74033(11) 0.48597(12) 0.0172(3) Uani d . 1 1 . .
    H H10A 0.8265 0.7006 0.5518 0.021 Uiso calc R 1 1 . .
    H H10B 0.5534 0.7452 0.4782 0.021 Uiso calc R 1 1 . .
    C C11 1.1547(4) 0.60235(11) 0.41596(12) 0.0162(3) Uani d . 1 1 . .
    H H11A 1.2447 0.5722 0.4771 0.019 Uiso calc R 1 1 . .
    C C12 1.2159(4) 0.57381(11) 0.31963(12) 0.0156(3) Uani d . 1 1 . .
    C C13 0.8741(4) 0.70062(11) 0.30221(12) 0.0156(3) Uani d . 1 1 . .
    C C14 0.6539(4) 0.78659(12) 0.26004(13) 0.0197(3) Uani d . 1 1 . .
    H H14A 0.6200 0.7773 0.1887 0.030 Uiso calc R 1 1 . .
    H H14B 0.7403 0.8531 0.2645 0.030 Uiso calc R 1 1 . .
    H H14C 0.4563 0.7861 0.2991 0.030 Uiso calc R 1 1 . .
    H H1N2 0.792(5) 0.9681(18) 0.5660(16) 0.031(6) Uiso d . 1 1 . .
loop_
    _atom_site_aniso_label
    _atom_site_aniso_U_11
    _atom_site_aniso_U_22
    _atom_site_aniso_U_33
    _atom_site_aniso_U_12
    _atom_site_aniso_U_13
    _atom_site_aniso_U_23
    O1 0.0275(7) 0.0223(6) 0.0192(6) -0.0081(5) 0.0062(5) -0.0019(4)
    O2 0.0186(6) 0.0126(5) 0.0197(5) -0.0047(4) 0.0036(4) -0.0028(4)
    O3 0.0346(7) 0.0162(5) 0.0199(6) 0.0018(5) 0.0016(5) -0.0055(4)
    O4 0.0341(7) 0.0176(5) 0.0242(6) 0.0067(5) -0.0071(5) -0.0021(5)
    N1 0.0165(6) 0.0127(5) 0.0178(6) -0.0019(5) 0.0009(5) -0.0012(5)
    N2 0.0173(7) 0.0104(5) 0.0181(6) -0.0040(5) 0.0031(5) -0.0033(5)
    N3 0.0200(7) 0.0099(5) 0.0174(6) -0.0032(5) 0.0016(5) -0.0034(4)
    N4 0.0195(7) 0.0113(5) 0.0185(6) -0.0022(5) 0.0003(5) -0.0023(5)
    N5 0.0228(7) 0.0096(5) 0.0204(7) -0.0017(5) -0.0009(5) -0.0025(5)
    C1 0.0275(9) 0.0232(8) 0.0224(8) -0.0092(7) 0.0021(7) 0.0024(6)
    C2 0.0183(8) 0.0197(7) 0.0155(7) -0.0027(6) 0.0003(6) -0.0007(6)
    C3 0.0219(8) 0.0135(6) 0.0191(7) -0.0031(6) -0.0011(6) -0.0009(5)
    C4 0.0175(8) 0.0140(6) 0.0179(7) 0.0000(6) 0.0002(6) -0.0034(5)
    C5 0.0151(7) 0.0128(6) 0.0168(7) -0.0007(6) -0.0005(6) -0.0020(5)
    C6 0.0232(8) 0.0131(6) 0.0221(8) -0.0024(6) 0.0008(7) -0.0045(6)
    C7 0.0231(8) 0.0182(7) 0.0204(8) -0.0022(6) 0.0040(7) -0.0065(6)
    C8 0.0173(7) 0.0112(6) 0.0182(7) -0.0009(6) -0.0017(6) -0.0021(5)
    C9 0.0153(7) 0.0111(6) 0.0163(7) -0.0014(5) -0.0019(6) -0.0022(5)
    C10 0.0223(8) 0.0128(6) 0.0173(7) -0.0046(6) 0.0050(6) -0.0047(5)
    C11 0.0205(8) 0.0101(6) 0.0185(7) -0.0034(6) -0.0003(6) -0.0015(5)
    C12 0.0178(8) 0.0102(6) 0.0190(7) -0.0023(6) 0.0009(6) -0.0017(5)
    C13 0.0188(8) 0.0096(6) 0.0191(7) -0.0035(6) 0.0002(6) -0.0029(5)
    C14 0.0229(8) 0.0130(6) 0.0229(8) 0.0016(6) -0.0023(7) -0.0025(6)
_geom_special_details
;
All e.s.d.'s (except the e.s.d. in the dihedral angle between two l.s. planes)
are estimated using the full covariance matrix. The cell e.s.d.'s are taken
into account individually in the estimation of e.s.d.'s in distances, angles
and torsion angles; correlations between e.s.d.'s in cell parameters are only
used when they are defined by crystal symmetry. An approximate (isotropic)
treatment of cell e.s.d.'s is used for estimating e.s.d.'s involving l.s.
planes.
;
loop_
    _geom_bond_atom_site_label_1
    _geom_bond_atom_site_label_2
    _geom_bond_site_symmetry_2
    _geom_bond_distance
    _geom_bond_publ_flag
    O1 C2 . 1.3599(19) ?
    O1 C1 . 1.437(2) ?
    O2 C9 . 1.2340(18) ?
    O3 N5 . 1.2206(17) ?
    O4 N5 . 1.2410(18) ?
    N1 C8 . 1.2825(19) ?
    N1 N2 . 1.3853(17) ?
    N2 C9 . 1.3394(19) ?
    N2 H1N2 . 0.88(2) ?
    N3 C11 . 1.368(2) ?
    N3 C13 . 1.376(2) ?
    N3 C10 . 1.4565(19) ?
    N4 C13 . 1.3208(19) ?
    N4 C12 . 1.365(2) ?
    N5 C12 . 1.4371(19) ?
    C1 H1A . 0.9800 ?
    C1 H1B . 0.9800 ?
    C1 H1C . 0.9800 ?
    C2 C3 . 1.396(2) ?
    C2 C7 . 1.399(2) ?
    C3 C4 . 1.384(2) ?
    C3 H3A . 0.9500 ?
    C4 C5 . 1.398(2) ?
    C4 H4A . 0.9500 ?
    C5 C6 . 1.399(2) ?
    C5 C8 . 1.460(2) ?
    C6 C7 . 1.380(2) ?
    C6 H6A . 0.9500 ?
    C7 H7A . 0.9500 ?
    C8 H8A . 0.9500 ?
    C9 C10 . 1.5284(19) ?
    C10 H10A . 0.9900 ?
    C10 H10B . 0.9900 ?
    C11 C12 . 1.364(2) ?
    C11 H11A . 0.9500 ?
    C13 C14 . 1.485(2) ?
    C14 H14A . 0.9800 ?
    C14 H14B . 0.9800 ?
    C14 H14C . 0.9800 ?
loop_
    _geom_angle_atom_site_label_1
    _geom_angle_atom_site_label_2
    _geom_angle_atom_site_label_3
    _geom_angle_site_symmetry_1
    _geom_angle_site_symmetry_3
    _geom_angle
    _geom_angle_publ_flag
    C2 O1 C1 . . 117.64(13) ?
    C8 N1 N2 . . 115.67(12) ?
    C9 N2 N1 . . 118.95(12) ?
    C9 N2 H1N2 . . 119.3(14) ?
    N1 N2 H1N2 . . 121.5(14) ?
    C11 N3 C13 . . 107.62(12) ?
    C11 N3 C10 . . 125.49(13) ?
    C13 N3 C10 . . 126.83(13) ?
    C13 N4 C12 . . 103.74(13) ?
    O3 N5 O4 . . 124.20(14) ?
    O3 N5 C12 . . 119.08(13) ?
    O4 N5 C12 . . 116.72(13) ?
    O1 C1 H1A . . 109.5 ?
    O1 C1 H1B . . 109.5 ?
    H1A C1 H1B . . 109.5 ?
    O1 C1 H1C . . 109.5 ?
    H1A C1 H1C . . 109.5 ?
    H1B C1 H1C . . 109.5 ?
    O1 C2 C3 . . 124.58(14) ?
    O1 C2 C7 . . 115.76(14) ?
    C3 C2 C7 . . 119.66(14) ?
    C4 C3 C2 . . 119.79(14) ?
    C4 C3 H3A . . 120.1 ?
    C2 C3 H3A . . 120.1 ?
    C3 C4 C5 . . 121.31(14) ?
    C3 C4 H4A . . 119.3 ?
    C5 C4 H4A . . 119.3 ?
    C4 C5 C6 . . 118.03(14) ?
    C4 C5 C8 . . 121.61(13) ?
    C6 C5 C8 . . 120.30(13) ?
    C7 C6 C5 . . 121.39(14) ?
    C7 C6 H6A . . 119.3 ?
    C5 C6 H6A . . 119.3 ?
    C6 C7 C2 . . 119.82(14) ?
    C6 C7 H7A . . 120.1 ?
    C2 C7 H7A . . 120.1 ?
    N1 C8 C5 . . 121.01(13) ?
    N1 C8 H8A . . 119.5 ?
    C5 C8 H8A . . 119.5 ?
    O2 C9 N2 . . 122.86(13) ?
    O2 C9 C10 . . 122.67(13) ?
    N2 C9 C10 . . 114.47(13) ?
    N3 C10 C9 . . 112.56(12) ?
    N3 C10 H10A . . 109.1 ?
    C9 C10 H10A . . 109.1 ?
    N3 C10 H10B . . 109.1 ?
    C9 C10 H10B . . 109.1 ?
    H10A C10 H10B . . 107.8 ?
    C12 C11 N3 . . 103.93(14) ?
    C12 C11 H11A . . 128.0 ?
    N3 C11 H11A . . 128.0 ?
    C11 C12 N4 . . 113.11(14) ?
    C11 C12 N5 . . 125.50(14) ?
    N4 C12 N5 . . 121.40(13) ?
    N4 C13 N3 . . 111.59(14) ?
    N4 C13 C14 . . 125.55(14) ?
    N3 C13 C14 . . 122.82(13) ?
    C13 C14 H14A . . 109.5 ?
    C13 C14 H14B . . 109.5 ?
    H14A C14 H14B . . 109.5 ?
    C13 C14 H14C . . 109.5 ?
    H14A C14 H14C . . 109.5 ?
    H14B C14 H14C . . 109.5 ?
loop_
    _geom_torsion_atom_site_label_1
    _geom_torsion_atom_site_label_2
    _geom_torsion_atom_site_label_3
    _geom_torsion_atom_site_label_4
    _geom_torsion_site_symmetry_1
    _geom_torsion_site_symmetry_2
    _geom_torsion_site_symmetry_3
    _geom_torsion_site_symmetry_4
    _geom_torsion
    _geom_torsion_publ_flag
    C8 N1 N2 C9 . . . . 175.35(14) ?
    C1 O1 C2 C3 . . . . 5.9(2) ?
    C1 O1 C2 C7 . . . . -174.01(15) ?
    O1 C2 C3 C4 . . . . -179.73(15) ?
    C7 C2 C3 C4 . . . . 0.2(3) ?
    C2 C3 C4 C5 . . . . 0.2(2) ?
    C3 C4 C5 C6 . . . . -0.2(2) ?
    C3 C4 C5 C8 . . . . 176.91(15) ?
    C4 C5 C6 C7 . . . . -0.3(2) ?
    C8 C5 C6 C7 . . . . -177.45(16) ?
    C5 C6 C7 C2 . . . . 0.8(3) ?
    O1 C2 C7 C6 . . . . 179.25(16) ?
    C3 C2 C7 C6 . . . . -0.7(3) ?
    N2 N1 C8 C5 . . . . -177.68(14) ?
    C4 C5 C8 N1 . . . . 7.6(2) ?
    C6 C5 C8 N1 . . . . -175.37(15) ?
    N1 N2 C9 O2 . . . . -178.50(14) ?
    N1 N2 C9 C10 . . . . 2.3(2) ?
    C11 N3 C10 C9 . . . . 108.99(16) ?
    C13 N3 C10 C9 . . . . -74.30(19) ?
    O2 C9 C10 N3 . . . . -2.2(2) ?
    N2 C9 C10 N3 . . . . 177.07(14) ?
    C13 N3 C11 C12 . . . . 0.07(16) ?
    C10 N3 C11 C12 . . . . 177.30(13) ?
    N3 C11 C12 N4 . . . . -0.37(17) ?
    N3 C11 C12 N5 . . . . 179.33(13) ?
    C13 N4 C12 C11 . . . . 0.52(17) ?
    C13 N4 C12 N5 . . . . -179.19(13) ?
    O3 N5 C12 C11 . . . . -179.70(15) ?
    O4 N5 C12 C11 . . . . -0.2(2) ?
    O3 N5 C12 N4 . . . . 0.0(2) ?
    O4 N5 C12 N4 . . . . 179.49(14) ?
    C12 N4 C13 N3 . . . . -0.46(16) ?
    C12 N4 C13 C14 . . . . 177.23(15) ?
    C11 N3 C13 N4 . . . . 0.26(17) ?
    C10 N3 C13 N4 . . . . -176.93(13) ?
    C11 N3 C13 C14 . . . . -177.51(14) ?
    C10 N3 C13 C14 . . . . 5.3(2) ?
loop_
    _geom_hbond_atom_site_label_D
    _geom_hbond_atom_site_label_H
    _geom_hbond_atom_site_label_A
    _geom_hbond_site_symmetry_A
    _geom_hbond_distance_DH
    _geom_hbond_distance_HA
    _geom_hbond_distance_DA
    _geom_hbond_angle_DHA
    _geom_hbond_publ_flag
    N2 H1N2 O2 2_776 0.88(2) 2.06(2) 2.9372(17) 176(2) yes
    C11 H11A O4 2_866 0.95 2.28 3.186(2) 160 yes
    C14 H14A O1 1_654 0.98 2.46 3.434(2) 173 yes
    C14 H14C Cg1 1_455 0.98 2.74 3.4747(18) 133 yes
_iucr_refine_instructions_details
;
TITL I in P-1 (100K)
CELL 0.71073   4.3366  12.9773  13.2138  84.919  87.353  84.611
ZERR    2.00   0.0001   0.0003   0.0003   0.002   0.002   0.001
LATT  1
SFAC C H N O
UNIT 28 30 10 8
TEMP -173.000
SIZE 0.113 0.19 0.506
L.S. 10
BOND $H
FMAP 2 1 60
PLAN 20
ACTA
CONF
WGHT    0.051800    0.496000
FVAR       0.97591
O1    4   -0.410539    0.765654    1.004768    11.00000    0.02747    0.02233 =
         0.01918   -0.00186    0.00617   -0.00813
O2    4    1.081588    0.883976    0.426896    11.00000    0.01857    0.01259 =
         0.01970   -0.00283    0.00360   -0.00467
O3    4    1.471328    0.473313    0.202270    11.00000    0.03463    0.01620 =
         0.01986   -0.00553    0.00161    0.00182
O4    4    1.584793    0.441486    0.361306    11.00000    0.03408    0.01755 =
         0.02415   -0.00214   -0.00714    0.00673
N1    3    0.522268    0.859925    0.624879    11.00000    0.01649    0.01272 =
         0.01780   -0.00122    0.00086   -0.00194
N2    3    0.736952    0.905522    0.558657    11.00000    0.01733    0.01043 =
         0.01815   -0.00330    0.00306   -0.00397
N3    3    0.933639    0.684429    0.404059    11.00000    0.02004    0.00993 =
         0.01735   -0.00343    0.00163   -0.00317
N4    3    1.043507    0.633327    0.248634    11.00000    0.01955    0.01134 =
         0.01850   -0.00234    0.00034   -0.00224
N5    3    1.437438    0.490763    0.291557    11.00000    0.02279    0.00965 =
         0.02036   -0.00248   -0.00087   -0.00169
C1    1   -0.456657    0.657101    1.020217    11.00000    0.02745    0.02324 =
         0.02241    0.00242    0.00208   -0.00920
AFIX 137
H1A   2   -0.606354    0.645780    1.077053    11.00000   -1.50000
H1B   2   -0.258958    0.617092    1.035728    11.00000   -1.50000
H1C   2   -0.536116    0.634391    0.958405    11.00000   -1.50000
AFIX   0
C2    1   -0.214399    0.796259    0.926930    11.00000    0.01831    0.01967 =
         0.01551   -0.00066    0.00032   -0.00274
C3    1   -0.076295    0.731402    0.855625    11.00000    0.02187    0.01350 =
         0.01911   -0.00088   -0.00109   -0.00309
AFIX  43
H3A   2   -0.117774    0.660549    0.859306    11.00000   -1.20000
AFIX   0
C4    1    0.121284    0.770646    0.779535    11.00000    0.01748    0.01402 =
         0.01786   -0.00345    0.00018    0.00000
AFIX  43
H4A   2    0.213918    0.726125    0.731126    11.00000   -1.20000
AFIX   0
C5    1    0.187233    0.874525    0.772511    11.00000    0.01508    0.01278 =
         0.01676   -0.00204   -0.00046   -0.00071
C6    1    0.046659    0.938260    0.844751    11.00000    0.02317    0.01309 =
         0.02208   -0.00451    0.00078   -0.00240
AFIX  43
H6A   2    0.089346    1.008977    0.841493    11.00000   -1.20000
AFIX   0
C7    1   -0.152698    0.900539    0.920633    11.00000    0.02314    0.01824 =
         0.02037   -0.00651    0.00405   -0.00225
AFIX  43
H7A   2   -0.247749    0.945290    0.968458    11.00000   -1.20000
AFIX   0
C8    1    0.407127    0.915176    0.695591    11.00000    0.01734    0.01120 =
         0.01818   -0.00208   -0.00166   -0.00089
AFIX  43
H8A   2    0.465847    0.983605    0.697945    11.00000   -1.20000
AFIX   0
C9    1    0.882997    0.849691    0.487329    11.00000    0.01525    0.01105 =
         0.01625   -0.00225   -0.00188   -0.00144
C10   1    0.780460    0.740327    0.485975    11.00000    0.02226    0.01280 =
         0.01729   -0.00465    0.00497   -0.00464
AFIX  23
H10A  2    0.826539    0.700643    0.551846    11.00000   -1.20000
H10B  2    0.553443    0.745166    0.478249    11.00000   -1.20000
AFIX   0
C11   1    1.154699    0.602351    0.415959    11.00000    0.02051    0.01014 =
         0.01846   -0.00145   -0.00032   -0.00339
AFIX  43
H11A  2    1.244716    0.572211    0.477097    11.00000   -1.20000
AFIX   0
C12   1    1.215915    0.573811    0.319626    11.00000    0.01781    0.01024 =
         0.01897   -0.00172    0.00093   -0.00231
C13   1    0.874079    0.700616    0.302214    11.00000    0.01883    0.00964 =
         0.01906   -0.00291    0.00015   -0.00355
C14   1    0.653935    0.786595    0.260035    11.00000    0.02287    0.01303 =
         0.02290   -0.00252   -0.00230    0.00158
AFIX 137
H14A  2    0.619964    0.777328    0.188720    11.00000   -1.50000
H14B  2    0.740333    0.853094    0.264503    11.00000   -1.50000
H14C  2    0.456251    0.786093    0.299052    11.00000   -1.50000
AFIX   0
H1N2  2    0.791657    0.968115    0.565979    11.00000    0.03149
HKLF 4
REM  bk135_0m in P-1 (100K)
REM R1 =  0.0528 for   3252 Fo > 4sig(Fo)  and  0.0760 for all   4303 data
REM    214 parameters refined using      0 restraints
END
WGHT      0.0518      0.4961
REM Highest difference peak  0.340,  deepest hole -0.312,  1-sigma level  0.063
Q1    1   1.2591  0.5982  0.3596  11.00000  0.05    0.34
Q2    1  -0.0794  0.7623  0.9114  11.00000  0.05    0.30
Q3    1  -0.0583  0.7578  0.7995  11.00000  0.05    0.29
Q4    1   1.1459  0.5682  0.3733  11.00000  0.05    0.29
Q5    1   0.7591  0.7426  0.2807  11.00000  0.05    0.27
Q6    1   0.1580  0.9001  0.8199  11.00000  0.05    0.27
Q7    1   0.7437  0.8834  0.5011  11.00000  0.05    0.26
Q8    1   0.0380  0.9164  0.7861  11.00000  0.05    0.26
Q9    1   0.3592  0.8784  0.6188  11.00000  0.05    0.25
Q10   1   0.0450  0.9054  0.9075  11.00000  0.05    0.25
Q11   1  -0.1982  0.7726  0.8742  11.00000  0.05    0.25
Q12   1   1.2351  0.4762  0.1623  11.00000  0.05    0.24
Q13   1  -0.1050  0.9229  0.8655  11.00000  0.05    0.24
Q14   1   1.0605  0.6394  0.1827  11.00000  0.05    0.24
Q15   1   0.8854  0.6860  0.3554  11.00000  0.05    0.23
Q16   1   1.0823  0.8948  0.3416  11.00000  0.05    0.23
Q17   1   1.2688  0.8593  0.4815  11.00000  0.05    0.23
Q18   1  -0.4365  0.7915  1.0571  11.00000  0.05    0.23
Q19   1   0.0585  0.7465  0.8288  11.00000  0.05    0.23
Q20   1  -0.1750  0.8558  0.9197  11.00000  0.05    0.23
;
