# Supplementary material for: (E)-N′-(4-Meth­oxy­benzyl­idene)-2-(2-methyl-4-nitro-1H-imidazol-1-yl)acetohydrazide
Source: Acta Crystallogr Sect E Struct Rep Online. 2012 Sep 22;68(Pt 10):o2988–9. doi: 10.1107/S1600536812039621 (PMC3470350; doi:10.1107/S1600536812039621)
Supplement: Supplementary file 2 [file e-68-o2988-Isup2.hkl]

# 
# h,k,l, Fc-squared, Fo-squared, sigma(Fo-squared) and status flag 
# 
data_I
_shelx_title ' bk135_0m in P-1 (100K)' 
_shelx_refln_list_code          4 
_shelx_F_calc_maximum      105.20 
_exptl_crystal_F_000       332.00 
_reflns_d_resolution_high  0.7082 
 
loop_ 
 _symmetry_equiv_pos_as_xyz 
 'x, y, z' 
 '-x, -y, -z' 
 
_cell_length_a     4.3366 
_cell_length_b    12.9773 
_cell_length_c    13.2138 
_cell_angle_alpha  84.919 
_cell_angle_beta   87.353 
_cell_angle_gamma  84.611 
 
_shelx_F_squared_multiplier     1.000 
 
loop_ 
 _refln_index_h 
 _refln_index_k 
 _refln_index_l 
 _refln_F_squared_calc 
 _refln_F_squared_meas 
 _refln_F_squared_sigma 
 _refln_observed_status 
   1   0   0       32.60       43.35      1.25 o 
   2   0   0      669.83      627.67      7.78 o 
   3   0   0      633.65      653.66      8.93 o 
   4   0   0       23.53       25.12      2.38 o 
   5   0   0        0.49        5.86      1.89 o 
   6   0   0       40.36       53.77      7.57 o 
  -6   1   0        7.08        6.68      5.16 o 
  -5   1   0        0.01        7.15      1.92 o 
  -4   1   0       22.05       21.99      2.34 o 
  -3   1   0       46.60       49.64      2.18 o 
  -2   1   0      547.02      502.91      6.59 o 
  -1   1   0     4477.33     4023.76     31.81 o 
   0   1   0        4.80        4.61      0.35 o 
   1   1   0       27.19       19.76      1.17 o 
   2   1   0       89.98       92.77      2.31 o 
   3   1   0        1.36        1.81      1.01 o 
   4   1   0        0.01       -0.88      0.98 o 
   5   1   0       35.82       41.25      5.42 o 
   6   1   0        5.02       12.40      3.68 o 
  -5   2   0        1.27        4.44      3.04 o 
  -4   2   0        7.00        4.98      1.96 o 
  -3   2   0      176.33      169.64      3.25 o 
  -2   2   0        8.12        8.73      0.79 o 
  -1   2   0       72.55       63.31      1.24 o 
   0   2   0      669.56      767.85      5.97 o 
   1   2   0     2964.57     2763.38     27.58 o 
   2   2   0      256.87      241.44      4.53 o 
   3   2   0      151.53      164.11      4.37 o 
   4   2   0      165.59      177.94      4.33 o 
   5   2   0       32.61       37.89      5.13 o 
   6   2   0        5.81       22.06      4.11 o 
  -5   3   0       24.41       32.18      4.84 o 
  -4   3   0        5.42        1.38      1.80 o 
  -3   3   0       30.55       25.96      1.78 o 
  -2   3   0        0.25        0.00      0.55 o 
  -1   3   0        0.44        3.51      1.09 o 
   0   3   0     1132.73     1325.17     12.58 o 
   1   3   0     7366.73     7339.22     63.31 o 
   2   3   0       23.88       36.59      1.53 o 
   3   3   0      994.46     1040.64     11.97 o 
   4   3   0        1.24        2.33      1.29 o 
   5   3   0       13.17       14.14      2.25 o 
   6   3   0      111.62      154.00     14.49 o 
  -5   4   0        1.80        4.96      3.23 o 
  -4   4   0       12.42       11.14      2.41 o 
  -3   4   0        2.63        2.71      1.17 o 
  -2   4   0      353.28      365.42      5.93 o 
  -1   4   0      174.32      177.03      2.35 o 
   0   4   0      157.44      225.83      2.67 o 
   1   4   0     2459.69     2526.36     29.97 o 
   2   4   0      262.68      266.20      3.42 o 
   3   4   0       47.77       49.93      2.12 o 
   4   4   0        0.64        2.36      1.41 o 
   5   4   0       13.93       16.42      2.45 o 
   6   4   0        0.05       10.94      5.89 o 
  -5   5   0       26.90       34.86      5.02 o 
  -4   5   0        1.63        2.81      3.14 o 
  -3   5   0        0.72        1.92      1.01 o 
  -2   5   0      213.40      222.89      3.67 o 
  -1   5   0        6.06        8.09      0.64 o 
   0   5   0     1198.54     1323.78     11.04 o 
   1   5   0      100.04      130.42      2.19 o 
   2   5   0      200.06      195.91      4.10 o 
   3   5   0      122.35      113.49      2.86 o 
   4   5   0        5.08        5.74      1.59 o 
   5   5   0       29.47       28.14      5.83 o 
   6   5   0        0.02       11.81      6.40 o 
  -5   6   0       78.43      103.44      7.09 o 
  -4   6   0        2.05        5.99      7.01 o 
  -3   6   0      136.82      138.40      5.24 o 
  -2   6   0        0.35        0.07      0.52 o 
  -1   6   0       67.03       74.76      1.63 o 
   0   6   0      623.02      757.55      7.09 o 
   1   6   0      107.59      136.76      2.22 o 
   2   6   0     1706.78     1763.57     17.63 o 
   3   6   0       55.45       63.66      4.07 o 
   4   6   0       98.85      101.45      6.12 o 
   5   6   0       23.55       20.11      3.98 o 
  -5   7   0       15.96       15.66      3.90 o 
  -4   7   0        1.70        3.18      4.53 o 
  -3   7   0        0.12       -0.46      2.86 o 
  -2   7   0       68.13       67.57      2.61 o 
  -1   7   0      373.40      398.92      4.57 o 
   0   7   0       71.99       80.95      1.95 o 
   1   7   0       77.85       83.03      1.91 o 
   2   7   0      621.71      639.49      7.31 o 
   3   7   0      603.52      610.84      9.92 o 
   4   7   0        4.64        3.86      1.73 o 
   5   7   0       15.32       13.34      2.91 o 
  -5   8   0        8.60       15.50      3.90 o 
  -4   8   0       49.42       55.24      6.63 o 
  -3   8   0        2.40        5.61      2.64 o 
  -2   8   0      288.48      260.55      5.67 o 
  -1   8   0       87.63       91.61      2.13 o 
   0   8   0      255.04      293.17      3.97 o 
   1   8   0       73.14       76.97      2.01 o 
   2   8   0       38.48       37.92      1.92 o 
   3   8   0      306.68      312.34      6.85 o 
   4   8   0       86.34       87.28      4.16 o 
   5   8   0        0.80       -1.04      2.43 o 
  -5   9   0       26.72       21.64     12.88 o 
  -4   9   0      150.31      175.46     13.74 o 
  -3   9   0       24.47       20.06      5.74 o 
  -2   9   0      284.35      266.77      9.14 o 
  -1   9   0       72.93       67.68      2.13 o 
   0   9   0      361.34      393.64      5.00 o 
   1   9   0       61.85       80.99      2.23 o 
   2   9   0      155.50      151.35      4.34 o 
   3   9   0       53.54       55.16      4.02 o 
   4   9   0       81.55       82.61      6.22 o 
   5   9   0        5.61        4.49      3.64 o 
  -4  10   0        2.38        7.96      3.78 o 
  -3  10   0        8.28       11.36      5.21 o 
  -2  10   0      397.95      390.39      9.32 o 
  -1  10   0        0.13        0.56      0.80 o 
   0  10   0        7.95       12.04      1.30 o 
   1  10   0      262.77      251.76      3.98 o 
   2  10   0        3.61        4.82      1.42 o 
   3  10   0       55.03       52.52      3.99 o 
   4  10   0       84.11       77.56      6.18 o 
   5  10   0        0.14       -3.11      3.11 o 
  -4  11   0        2.45        3.53      2.44 o 
  -3  11   0       38.10       48.32      8.54 o 
  -2  11   0      107.77      101.74      6.44 o 
  -1  11   0       21.87       21.41      1.90 o 
   0  11   0       54.72       60.40      3.31 o 
   1  11   0       22.08       30.44      2.01 o 
   2  11   0        5.01        5.19      1.54 o 
   3  11   0       78.90       78.40      5.91 o 
   4  11   0       53.05       50.21      5.21 o 
   5  11   0        4.12        3.05      3.80 o 
  -4  12   0        7.78        9.78      3.69 o 
  -3  12   0      107.55      137.47     12.22 o 
  -2  12   0       54.16       45.08      5.18 o 
  -1  12   0       61.36       62.73      3.34 o 
   0  12   0        3.38        3.90      1.04 o 
   1  12   0       50.63       49.58      2.77 o 
   2  12   0      148.03      142.67      4.70 o 
   3  12   0      113.55      120.14      6.52 o 
   4  12   0        0.57       -2.28      2.28 o 
  -3  13   0       13.93       16.95      6.04 o 
  -2  13   0       56.91       52.47      5.55 o 
  -1  13   0       21.69       23.63      2.49 o 
   0  13   0        5.05        6.13      1.34 o 
   1  13   0       64.68       57.97      2.98 o 
   2  13   0       20.85       23.00      2.85 o 
   3  13   0        0.96       -0.87      2.40 o 
   4  13   0       75.25       82.02     12.93 o 
  -3  14   0        9.72       11.49      3.86 o 
  -2  14   0      140.21      118.01      7.32 o 
  -1  14   0        9.77        8.72      3.34 o 
   0  14   0       47.13       54.27      3.80 o 
   1  14   0       74.81       70.35      3.36 o 
   2  14   0       36.80       29.56      3.18 o 
   3  14   0       15.23       10.85      3.40 o 
   4  14   0        8.72        5.59      5.31 o 
  -2  15   0        0.09       10.72      3.22 o 
  -1  15   0       19.80       18.58      2.80 o 
   0  15   0        5.10        7.77      2.08 o 
   1  15   0       42.44       64.60      4.13 o 
   2  15   0        0.98        1.53      1.81 o 
   3  15   0       75.75       73.52      6.32 o 
  -2  16   0      124.21      132.69      8.24 o 
  -1  16   0       98.08       99.38      6.84 o 
   0  16   0        0.19        0.14      1.93 o 
   1  16   0       10.66        6.72      2.09 o 
   2  16   0       25.81       31.51      3.57 o 
   3  16   0       33.97       21.82      5.58 o 
  -1  17   0        2.94        4.56      3.53 o 
   0  17   0       26.75       23.47      3.79 o 
   1  17   0       50.75       52.21      3.93 o 
   2  17   0        8.05        7.86      3.82 o 
   0  18   0        4.56        7.84      2.78 o 
   1  18   0      173.37      176.66     11.41 o 
  -1 -18   1        1.37        2.85      2.61 o 
   0 -18   1       14.57       16.61      3.22 o 
  -2 -17   1        0.24       -1.85      2.28 o 
  -1 -17   1      192.44      182.93      6.59 o 
   0 -17   1       68.07       68.12      6.73 o 
   1 -17   1      182.18      164.35     10.37 o 
  -3 -16   1       19.59       14.02      5.37 o 
  -2 -16   1       66.14       57.39      6.83 o 
  -1 -16   1       20.06       19.73      2.71 o 
   0 -16   1        2.01        1.01      1.66 o 
   1 -16   1       21.20       20.77      2.98 o 
   2 -16   1        0.56       12.11      3.38 o 
  -3 -15   1       56.07       55.97      5.83 o 
  -2 -15   1       91.31       96.46      5.07 o 
  -1 -15   1        0.00       -0.11      1.47 o 
   0 -15   1       40.42       35.07      3.21 o 
   1 -15   1        1.88        6.12      2.16 o 
   2 -15   1       17.64       17.89      3.51 o 
  -4 -14   1        5.11        1.11      4.77 o 
  -3 -14   1        2.69        0.59      2.53 o 
  -2 -14   1        3.00        2.69      2.26 o 
  -1 -14   1        9.63        7.22      1.76 o 
   0 -14   1       13.08       14.06      1.99 o 
   1 -14   1        1.46       -0.66      3.18 o 
   2 -14   1      207.73      222.07      8.64 o 
   3 -14   1       41.98       39.60      6.66 o 
  -4 -13   1        0.54        2.19      5.32 o 
  -3 -13   1       77.39       78.61      6.25 o 
  -2 -13   1       78.44       84.17      3.96 o 
  -1 -13   1      141.93      134.31      3.97 o 
   0 -13   1        3.97        9.90      1.82 o 
   1 -13   1        0.00        1.99      2.58 o 
   2 -13   1       56.02       62.78      5.12 o 
   3 -13   1      279.18      253.68     19.36 o 
  -4 -12   1      292.71      275.84     12.28 o 
  -3 -12   1      138.77      134.63      6.75 o 
  -2 -12   1       29.63       31.13      2.79 o 
  -1 -12   1       25.75       33.98      2.39 o 
   0 -12   1       33.06       36.68      2.26 o 
   1 -12   1        1.70        3.60      1.35 o 
   2 -12   1       59.55       71.21      5.92 o 
   3 -12   1      254.94      268.71     13.21 o 
   4 -12   1        7.63       10.48      3.65 o 
  -5 -11   1        0.03       -3.24      3.27 o 
  -4 -11   1      114.19       91.25      6.23 o 
  -3 -11   1      104.47       92.11      5.00 o 
  -2 -11   1        2.86        4.03      1.52 o 
  -1 -11   1        2.98        3.69      1.32 o 
   0 -11   1        0.06        0.93      0.91 o 
   1 -11   1        0.37        0.10      0.99 o 
   2 -11   1        0.04        2.27      3.58 o 
   3 -11   1      174.87      184.71     10.63 o 
   4 -11   1        4.69       11.18      5.21 o 
  -5 -10   1        0.99       -2.74      3.45 o 
  -4 -10   1        0.81        0.66      2.08 o 
  -3 -10   1       96.34       89.23      4.77 o 
  -2 -10   1       43.84       44.38      2.90 o 
  -1 -10   1        2.90        2.12      0.92 o 
   0 -10   1      245.70      269.37      3.97 o 
   1 -10   1       58.53       58.11      2.13 o 
   2 -10   1      104.02      104.71      9.57 o 
   3 -10   1       50.91       62.28     10.97 o 
   4 -10   1        1.67        5.54      2.62 o 
  -5  -9   1        5.90        8.09      7.52 o 
  -4  -9   1       80.27       76.59      4.73 o 
  -3  -9   1     1266.67     1248.19     16.81 o 
  -2  -9   1       77.33       78.30      3.50 o 
  -1  -9   1      247.48      250.76      3.76 o 
   0  -9   1      231.16      250.78      3.83 o 
   1  -9   1       98.53       95.68      2.43 o 
   2  -9   1      118.79      111.09      5.71 o 
   3  -9   1       43.58       39.20      7.64 o 
   4  -9   1        2.34       11.09      8.61 o 
  -5  -8   1       37.34       31.95      5.71 o 
  -4  -8   1        8.58        6.09      2.15 o 
  -3  -8   1     2031.48     2009.09     23.91 o 
  -2  -8   1       10.18       12.28      1.52 o 
  -1  -8   1       77.18       73.16      1.94 o 
   0  -8   1      186.28      210.84      3.28 o 
   1  -8   1      145.08      141.06      2.57 o 
   2  -8   1       73.62       73.33      3.79 o 
   3  -8   1      169.43      162.50     11.90 o 
   4  -8   1        2.22        8.30      3.87 o 
   5  -8   1       34.96       40.93      6.47 o 
  -5  -7   1       14.76       13.31      2.85 o 
  -4  -7   1      221.83      229.20      6.31 o 
  -3  -7   1      777.84      756.44     11.50 o 
  -2  -7   1      194.26      187.57      3.30 o 
  -1  -7   1       27.30       33.79      1.35 o 
   0  -7   1     1151.00     1406.28     12.16 o 
   1  -7   1      147.86      173.49      2.68 o 
   2  -7   1       83.13       88.50      2.64 o 
   3  -7   1       15.05       23.99      8.35 o 
   4  -7   1       12.37       11.15      3.95 o 
   5  -7   1       30.70       35.13      5.10 o 
  -5  -6   1        3.98        4.41      2.00 o 
  -4  -6   1       44.17       37.67      3.10 o 
  -3  -6   1      198.07      193.84      6.31 o 
  -2  -6   1     1392.85     1427.76     16.78 o 
  -1  -6   1       10.81        7.87      0.67 o 
   0  -6   1      411.61      478.87      4.99 o 
   1  -6   1      546.07      574.41      5.67 o 
   2  -6   1       20.02       18.23      1.32 o 
   4  -6   1        8.33       10.89      3.27 o 
   5  -6   1        1.58        2.74      2.64 o 
  -5  -5   1        8.51        6.85      2.05 o 
  -4  -5   1        0.10        0.25      1.30 o 
  -3  -5   1       35.85       35.47      2.44 o 
  -2  -5   1     1710.25     1733.25     15.56 o 
  -1  -5   1       32.01       42.66      1.20 o 
   0  -5   1     3004.57     3404.66     27.57 o 
   1  -5   1      194.56      205.18      2.86 o 
   2  -5   1        0.01       -0.15      0.71 o 
   3  -5   1      495.53      523.96     10.99 o 
   4  -5   1        0.11        2.85      2.35 o 
   5  -5   1       10.67        8.93      3.57 o 
  -6  -4   1        4.13        1.65      5.64 o 
  -5  -4   1       34.33       30.57      3.46 o 
  -4  -4   1      143.45      136.94      5.02 o 
  -3  -4   1        4.18        6.57      1.07 o 
  -2  -4   1      363.86      368.08      4.37 o 
  -1  -4   1      648.20      670.81      9.03 o 
   0  -4   1      799.44      899.73     10.51 o 
   1  -4   1        2.16        0.42      0.34 o 
   2  -4   1       53.10       48.31      1.86 o 
   3  -4   1      130.04      129.70      3.73 o 
   4  -4   1       37.82       42.65      4.85 o 
   5  -4   1       53.06       64.35      6.49 o 
  -6  -3   1       15.46       23.55      5.57 o 
  -5  -3   1       11.05       10.07      2.87 o 
  -4  -3   1       48.60       52.40      3.62 o 
  -3  -3   1      105.49      113.84      7.22 o 
  -2  -3   1       50.41       48.59      1.93 o 
  -1  -3   1     4177.86     4214.66     45.59 o 
   0  -3   1     1714.17     1784.69     18.16 o 
   1  -3   1     1394.65     1369.46     11.70 o 
   2  -3   1     1025.09     1027.30     10.92 o 
   3  -3   1       77.29       79.41      2.43 o 
   4  -3   1       82.17       89.44      4.75 o 
   5  -3   1        0.00        3.54      2.97 o 
  -6  -2   1       21.11       30.50      4.77 o 
  -5  -2   1        1.47        2.87      2.29 o 
  -4  -2   1        9.01       12.69      1.97 o 
  -3  -2   1      126.36      135.85      3.93 o 
  -2  -2   1       71.64       66.27      2.24 o 
  -1  -2   1     6404.49     6192.91     76.09 o 
   0  -2   1     1256.71     1248.41     11.49 o 
   1  -2   1      245.80      263.63      3.16 o 
   2  -2   1        8.04        7.09      0.76 o 
   3  -2   1       44.25       45.66      2.01 o 
   4  -2   1      163.95      163.46      5.73 o 
   5  -2   1        3.00        4.69      2.82 o 
  -6  -1   1        8.84       15.69      4.82 o 
  -5  -1   1       19.99       25.02      4.93 o 
  -4  -1   1       78.60       72.23      3.47 o 
  -3  -1   1      661.56      649.15      8.83 o 
  -2  -1   1       13.61       11.10      1.01 o 
  -1  -1   1      439.67      436.18      5.02 o 
   0  -1   1       51.31       48.93      1.09 o 
   1  -1   1      672.91      625.56      5.43 o 
   2  -1   1      263.23      251.10      3.52 o 
   3  -1   1        5.30        3.53      0.82 o 
   4  -1   1      145.27      143.88      3.56 o 
   5  -1   1      108.65      131.06      7.20 o 
   6  -1   1       36.34       30.94     12.67 o 
  -6   0   1        6.62        7.85      4.56 o 
  -5   0   1      191.76      223.52      8.34 o 
  -4   0   1        4.64       -0.44      1.21 o 
  -3   0   1        3.46        4.81      1.55 o 
  -2   0   1      148.85      140.42      2.87 o 
  -1   0   1      679.86      620.81      7.99 o 
   0   0   1     1342.21     1175.83     14.73 o 
   1   0   1      151.34      133.56      1.92 o 
   2   0   1        0.99        0.44      0.55 o 
   3   0   1       66.00       66.42      2.35 o 
   4   0   1        6.20        9.58      1.29 o 
   5   0   1       17.56       21.61      2.72 o 
   6   0   1       12.73       17.81      6.67 o 
  -6   1   1        1.73       16.37     11.13 o 
  -5   1   1        3.70        3.80      2.27 o 
  -4   1   1       45.08       42.97      3.68 o 
  -3   1   1      156.25      138.70      3.44 o 
  -2   1   1      223.13      222.89      3.81 o 
  -1   1   1      179.01      192.64      4.66 o 
   0   1   1       28.32        8.77      1.11 o 
   1   1   1     1296.72     1203.71     11.58 o 
   2   1   1        5.11        5.06      0.77 o 
   3   1   1       40.65       43.96      2.07 o 
   4   1   1       17.74       19.16      2.93 o 
   5   1   1       69.57       72.10      4.38 o 
   6   1   1       23.64       39.19      8.57 o 
  -5   2   1      133.22      150.09      7.86 o 
  -4   2   1        0.35       -0.06      1.49 o 
  -3   2   1      160.59      163.71      3.27 o 
  -2   2   1      122.83      127.17      2.46 o 
  -1   2   1       90.24       75.30      1.89 o 
   0   2   1     5580.07     5737.11     59.32 o 
   1   2   1      164.63      184.64      2.82 o 
   2   2   1       84.94       82.66      2.13 o 
   3   2   1        0.09        1.01      0.79 o 
   4   2   1        5.57        6.67      1.39 o 
   5   2   1        8.08        4.65      1.96 o 
   6   2   1        2.78       12.46      6.66 o 
  -5   3   1      260.05      308.57     11.30 o 
  -4   3   1        3.16        4.95      1.93 o 
  -3   3   1       17.76       17.11      2.05 o 
  -2   3   1      365.05      386.69      6.09 o 
  -1   3   1     1286.13     1341.23     16.08 o 
   0   3   1       96.26       98.09      1.55 o 
   1   3   1      235.74      240.63      6.47 o 
   2   3   1      149.56      143.66      2.68 o 
   3   3   1        1.19        1.65      0.92 o 
   4   3   1        0.13        2.26      1.24 o 
   5   3   1        3.06        4.58      2.61 o 
   6   3   1       40.81       39.98      8.61 o 
  -5   4   1       95.52      108.43      7.01 o 
  -4   4   1      118.28      123.17      5.71 o 
  -3   4   1       35.77       31.73      2.86 o 
  -2   4   1      105.94      102.42      2.84 o 
  -1   4   1      678.52      704.76      8.50 o 
   0   4   1     1326.88     1542.88     12.45 o 
   1   4   1     1065.83     1101.69     15.49 o 
   2   4   1     1375.22     1377.59     13.12 o 
   3   4   1       86.07       97.93      2.71 o 
   4   4   1        7.21        6.22      1.71 o 
   5   4   1       55.59       57.56      6.04 o 
   6   4   1        0.31        5.36      5.28 o 
  -5   5   1        0.01        1.40      2.30 o 
  -4   5   1        3.29        3.79      2.29 o 
  -3   5   1       19.26       25.50      2.43 o 
  -2   5   1      161.55      158.52      3.42 o 
  -1   5   1        4.89        5.22      0.55 o 
   0   5   1      108.34      122.49      2.01 o 
   1   5   1      314.75      365.45      4.60 o 
   2   5   1      777.02      802.47      9.20 o 
   3   5   1       25.25       31.32      1.91 o 
   4   5   1      115.79      122.02      4.40 o 
   5   5   1        9.85        8.17      2.27 o 
   6   5   1       29.30       20.13      8.31 o 
  -5   6   1       73.79       95.11      7.05 o 
  -4   6   1        0.01        3.31      3.02 o 
  -3   6   1        6.81        3.59      2.32 o 
  -2   6   1      365.32      402.62      5.86 o 
  -1   6   1      579.06      597.03      5.66 o 
   0   6   1      793.19      900.37      8.19 o 
   1   6   1     2020.77     2225.07     17.94 o 
   2   6   1      185.48      180.61      3.92 o 
   3   6   1       84.58       88.09      2.88 o 
   4   6   1      520.36      535.84     10.76 o 
   5   6   1       12.58       10.89      2.89 o 
  -5   7   1        0.06        8.73      5.77 o 
  -4   7   1       11.83       13.39      3.64 o 
  -3   7   1       40.75       29.75      4.39 o 
  -2   7   1      755.06      714.95      9.01 o 
  -1   7   1       66.93       61.01      1.64 o 
   0   7   1     1608.91     1755.70     14.79 o 
   1   7   1      437.21      470.84      5.11 o 
   2   7   1        0.23        0.43      0.94 o 
   3   7   1      746.04      771.95     12.22 o 
   4   7   1        7.70       11.76      2.40 o 
   5   7   1       11.77        8.20      2.55 o 
  -5   8   1       74.52       83.54     12.04 o 
  -4   8   1       20.66       22.03      4.66 o 
  -3   8   1        6.97        4.51      3.34 o 
  -2   8   1        5.66        3.90      1.05 o 
  -1   8   1      124.18      116.33      2.37 o 
   0   8   1      214.54      274.41      3.84 o 
   1   8   1       83.17       81.48      2.06 o 
   2   8   1        0.28        0.38      1.40 o 
   3   8   1      300.25      315.43      7.73 o 
   4   8   1      411.08      414.47     13.54 o 
   5   8   1        2.54       -2.49      2.49 o 
  -5   9   1       90.84      105.76      8.34 o 
  -4   9   1       48.49       56.77      7.30 o 
  -3   9   1        9.21        9.35      4.26 o 
  -2   9   1       17.94       21.75      2.09 o 
  -1   9   1      137.00      143.37      2.94 o 
   0   9   1      132.18      136.58      2.84 o 
   1   9   1       91.06       95.15      2.39 o 
   2   9   1       53.12       60.12      2.77 o 
   3   9   1       18.59       23.83      3.31 o 
   4   9   1      176.60      178.35      7.70 o 
   5   9   1        6.48        4.34      4.24 o 
  -4  10   1       26.78        6.59      3.04 o 
  -3  10   1       13.92       19.88      6.16 o 
  -2  10   1        9.27        6.49      2.21 o 
  -1  10   1        1.82        2.63      0.91 o 
   0  10   1       25.43       23.51      1.57 o 
   1  10   1      321.26      306.05      4.44 o 
   2  10   1        4.46        3.89      1.74 o 
   3  10   1        0.06       -0.88      2.15 o 
   4  10   1       73.51       69.70      5.71 o 
   5  10   1        5.55        3.32      3.73 o 
  -4  11   1        0.70        4.13      4.07 o 
  -3  11   1        7.52        9.42      4.88 o 
  -2  11   1     1141.85     1087.15     19.29 o 
  -1  11   1      621.85      598.09      8.80 o 
   0  11   1       51.28       57.11      2.48 o 
   1  11   1       42.84       67.86      2.34 o 
   2  11   1      195.26      160.08      4.67 o 
   3  11   1        0.01        1.22      2.13 o 
   4  11   1      500.85      489.75     13.34 o 
   5  11   1       49.61       44.23      6.89 o 
  -4  12   1        3.43        8.23      4.11 o 
  -3  12   1       25.48       25.97      6.75 o 
  -2  12   1      491.20      480.42     11.33 o 
  -1  12   1       35.35       37.26      2.86 o 
   0  12   1        1.12        0.66      0.92 o 
   1  12   1      180.37      151.82      3.95 o 
   2  12   1       37.89       44.26      3.45 o 
   3  12   1       86.25       94.87      5.85 o 
   4  12   1        0.10       -1.65      2.74 o 
  -3  13   1        3.34        6.91      4.20 o 
  -2  13   1       16.49       17.99      3.84 o 
  -1  13   1       94.48       96.73      5.09 o 
   0  13   1       58.07       63.29      3.65 o 
   1  13   1      117.11      105.36      3.52 o 
   2  13   1        0.42        1.79      1.73 o 
   3  13   1        2.26       -0.70      2.26 o 
   4  13   1       49.20       51.90      7.26 o 
  -3  14   1        2.30       12.45      4.76 o 
  -2  14   1       18.74       15.82      3.61 o 
  -1  14   1       35.28       42.08      4.87 o 
   0  14   1       69.11       70.16      3.28 o 
   1  14   1      327.92      283.31      6.24 o 
   2  14   1      111.19       95.87      6.72 o 
   3  14   1       13.99       10.22      3.39 o 
   4  14   1      119.62      110.33      8.94 o 
  -2  15   1       29.78       27.68      4.43 o 
  -1  15   1        2.47        2.62      1.94 o 
   0  15   1        3.00        5.15      2.16 o 
   1  15   1       21.80       18.98      2.36 o 
   2  15   1       46.15       46.02      4.69 o 
   3  15   1        9.57        4.14      3.30 o 
  -2  16   1       79.73       82.81      7.17 o 
  -1  16   1       17.82       22.87      3.10 o 
   0  16   1       74.40       81.43      5.87 o 
   1  16   1        3.07        4.02      1.91 o 
   2  16   1        1.92        2.89      1.87 o 
   3  16   1        7.93        9.51      4.28 o 
  -1  17   1        0.75        5.10      7.49 o 
   0  17   1       78.40        8.34      3.87 o 
   1  17   1       66.14       81.53      4.36 o 
   2  17   1      122.08      120.17      7.11 o 
   0  18   1        5.58        2.19      2.45 o 
   1  18   1       53.62       58.75      6.78 o 
  -2 -17   2       17.91       11.89      3.41 o 
  -1 -17   2      159.46      161.73      6.27 o 
   0 -17   2       26.63       36.10      3.99 o 
   1 -17   2        2.06        8.41      6.61 o 
  -3 -16   2       13.26        6.44     10.74 o 
  -2 -16   2       10.63       13.09      3.33 o 
  -1 -16   2        0.63        3.01      1.88 o 
   0 -16   2       66.47       77.92      6.07 o 
   1 -16   2        0.09        1.02      3.31 o 
   2 -16   2        0.01       14.45      3.63 o 
  -3 -15   2      114.65      114.03      8.98 o 
  -2 -15   2       94.60      100.36      5.30 o 
  -1 -15   2        6.61        8.09      2.12 o 
   0 -15   2        5.02        3.25      1.66 o 
   1 -15   2        4.86        6.39      2.20 o 
   2 -15   2        1.76        9.50      2.82 o 
  -4 -14   2       14.05        8.99      5.77 o 
  -3 -14   2      210.54      202.70      8.54 o 
  -2 -14   2       23.76       18.19      2.57 o 
  -1 -14   2       44.03       43.64      3.18 o 
   0 -14   2      474.04      422.70      8.94 o 
   1 -14   2        0.01       -0.28      1.77 o 
   2 -14   2        0.33        5.60      3.04 o 
   3 -14   2       35.51       47.96     13.55 o 
  -4 -13   2       14.73       11.54      7.14 o 
  -3 -13   2        4.72        5.27      2.88 o 
  -2 -13   2       52.64       56.95      3.61 o 
  -1 -13   2       21.63       19.14      2.06 o 
   0 -13   2        0.07        0.82      1.27 o 
   1 -13   2       15.92       25.71      2.65 o 
   2 -13   2        0.29        3.83      2.30 o 
   3 -13   2       70.17       66.96      8.24 o 
  -4 -12   2      117.20      108.60      6.92 o 
  -3 -12   2       56.79       62.36      4.76 o 
  -2 -12   2        7.79        4.93      1.86 o 
  -1 -12   2       47.42       51.12      2.77 o 
   0 -12   2       27.03       21.07      1.91 o 
   1 -12   2       72.14       73.56      3.06 o 
   2 -12   2       78.45       69.03      7.55 o 
   3 -12   2      125.58      118.13      8.70 o 
   4 -12   2       25.33       34.11      5.85 o 
  -5 -11   2        0.27       -1.15      3.34 o 
  -4 -11   2      104.65       93.51      6.99 o 
  -3 -11   2       57.95       62.47      4.68 o 
  -2 -11   2       78.94       74.54      3.78 o 
  -1 -11   2      161.77      147.24      3.88 o 
   0 -11   2      153.44      134.78      2.89 o 
   1 -11   2      395.61      369.17      6.70 o 
   2 -11   2       26.41       30.36      6.27 o 
   3 -11   2      621.95      572.47     29.68 o 
   4 -11   2       24.36       27.68      5.83 o 
  -5 -10   2        2.88        3.73      3.87 o 
  -4 -10   2      127.09      114.88      5.02 o 
  -3 -10   2        3.73        3.33      1.69 o 
  -2 -10   2       60.28       67.84      3.53 o 
  -1 -10   2      242.98      266.48      5.03 o 
   0 -10   2       10.13       12.70      1.23 o 
   1 -10   2      512.26      515.38      6.82 o 
   2 -10   2      157.72      162.11      8.83 o 
   3 -10   2       16.26       12.72      6.33 o 
   4 -10   2       27.31       60.33     14.50 o 
  -5  -9   2        4.20        4.83      3.82 o 
  -4  -9   2        9.92        8.75      2.19 o 
  -3  -9   2       42.22       48.41      3.43 o 
  -2  -9   2        2.21        2.96      1.26 o 
  -1  -9   2      122.06      125.77      2.62 o 
   0  -9   2        3.14        3.61      0.86 o 
   1  -9   2       35.40       42.53      1.77 o 
   2  -9   2      446.61      399.17     16.27 o 
   3  -9   2       36.19       55.60      6.59 o 
   4  -9   2       72.51       89.30      6.98 o 
  -5  -8   2        7.42        5.03      6.64 o 
  -4  -8   2       43.65       46.38      3.62 o 
  -3  -8   2        7.57       11.96      1.91 o 
  -2  -8   2       51.50       52.55      2.51 o 
  -1  -8   2       19.10       24.30      1.28 o 
   0  -8   2       31.24       42.33      1.57 o 
   1  -8   2        9.98        8.20      0.90 o 
   2  -8   2      141.53      126.44      5.53 o 
   3  -8   2      108.40      123.69      7.64 o 
   4  -8   2       42.94       55.32      8.81 o 
   5  -8   2        1.79       10.00      4.44 o 
  -5  -7   2        2.94        7.66      2.39 o 
  -4  -7   2        0.28        0.86      1.61 o 
  -3  -7   2      347.35      354.73      7.32 o 
  -2  -7   2       36.38       35.80      2.14 o 
  -1  -7   2      179.22      219.07      2.92 o 
   0  -7   2       16.49       14.55      0.99 o 
   1  -7   2      147.99      144.67      2.32 o 
   2  -7   2      313.62      305.26      5.58 o 
   3  -7   2        8.49        6.49      2.62 o 
   4  -7   2        3.56        1.93      2.63 o 
   5  -7   2       34.18       34.86     14.30 o 
  -5  -6   2       19.34       19.44      2.80 o 
  -4  -6   2       16.33       15.87      3.08 o 
  -3  -6   2      313.96      306.56      6.59 o 
  -2  -6   2      128.73      124.53      3.16 o 
  -1  -6   2        2.79        2.76      0.53 o 
   0  -6   2      121.48      125.49      2.08 o 
   1  -6   2      265.79      300.74      3.22 o 
   2  -6   2       75.20       69.75      2.06 o 
   3  -6   2      290.86      298.01     10.80 o 
   4  -6   2       15.36       19.33      4.43 o 
   5  -6   2       49.96       48.52      6.24 o 
  -5  -5   2       61.76       50.95      3.87 o 
  -4  -5   2       77.76       76.25      3.74 o 
  -3  -5   2      255.88      258.25      6.42 o 
  -2  -5   2        9.36       12.70      1.49 o 
  -1  -5   2      936.44     1019.41     11.78 o 
   0  -5   2       68.99       83.51      1.58 o 
   1  -5   2       25.14       17.55      1.07 o 
   2  -5   2      256.35      239.33      4.79 o 
   3  -5   2      130.99      113.74      7.20 o 
   4  -5   2        2.70        3.36      2.64 o 
   5  -5   2        7.88        7.32      3.50 o 
  -5  -4   2       76.35       80.78      4.94 o 
  -4  -4   2        2.19        2.56      1.52 o 
  -3  -4   2      164.03      165.65      4.22 o 
  -2  -4   2     1006.43     1038.27     16.43 o 
  -1  -4   2      732.85      780.96      8.74 o 
   0  -4   2       75.63       64.03      1.21 o 
   1  -4   2       47.24       38.54      1.27 o 
   2  -4   2       81.75       72.53      1.99 o 
   3  -4   2      116.12      113.84      3.22 o 
   4  -4   2        1.66        3.35      2.53 o 
   5  -4   2       40.74       53.19      6.74 o 
  -6  -3   2       13.40       27.82      8.25 o 
  -5  -3   2       50.67       47.46      4.71 o 
  -4  -3   2       12.27        9.26      2.23 o 
  -3  -3   2        5.06        8.49      1.39 o 
  -2  -3   2       52.37       55.04      2.04 o 
  -1  -3   2      319.93      326.03      5.11 o 
   0  -3   2        9.53       10.28      0.53 o 
   1  -3   2      120.41      115.82      2.17 o 
   2  -3   2       72.20       89.97      2.27 o 
   3  -3   2      362.87      374.82      6.07 o 
   4  -3   2        3.22        3.32      2.47 o 
   5  -3   2        0.08        5.21      2.81 o 
  -6  -2   2       15.44       19.54      7.62 o 
  -5  -2   2       14.10       10.00      4.76 o 
  -4  -2   2       87.66       83.82      4.51 o 
  -3  -2   2      239.31      238.51      4.51 o 
  -2  -2   2     1692.33     1722.96     22.03 o 
  -1  -2   2       78.82       78.18      2.60 o 
   0  -2   2     1697.67     1596.23     17.87 o 
   1  -2   2     6654.93     6302.83     62.45 o 
   2  -2   2      175.74      196.06      2.95 o 
   3  -2   2       54.17       53.82      2.10 o 
   4  -2   2      176.77      186.26      4.49 o 
   5  -2   2       48.03       57.21      5.80 o 
  -6  -1   2       38.74       46.80     11.28 o 
  -5  -1   2      301.87      348.09     13.15 o 
  -4  -1   2        2.62        2.46      1.56 o 
  -3  -1   2      449.39      469.33      9.00 o 
  -2  -1   2        0.94        3.05      0.70 o 
  -1  -1   2      313.46      302.67      4.10 o 
   0  -1   2     5938.67     5673.96     62.45 o 
   1  -1   2     8985.48     8610.36     80.16 o 
   2  -1   2       85.40       84.52      1.85 o 
   3  -1   2       30.94       32.40      1.65 o 
   4  -1   2       20.44       22.82      1.77 o 
   5  -1   2       49.43       65.48      5.95 o 
   6  -1   2        7.25       15.92      8.46 o 
  -6   0   2        3.13       14.72      5.00 o 
  -5   0   2       16.86       18.50      3.58 o 
  -4   0   2        2.34        0.96      1.71 o 
  -3   0   2       22.94       24.53      1.74 o 
  -2   0   2      447.24      428.42      5.87 o 
  -1   0   2       37.88       29.43      1.14 o 
   0   0   2       94.85       89.55      1.19 o 
   1   0   2       25.79       19.70      0.73 o 
   2   0   2      133.37      123.93      2.26 o 
   3   0   2      137.94      151.12      3.15 o 
   4   0   2        6.35        6.36      1.24 o 
   5   0   2        0.16        4.47      2.17 o 
   6   0   2       24.33       42.53      5.92 o 
  -5   1   2        3.25        0.57      2.70 o 
  -4   1   2       56.92       51.01      3.93 o 
  -3   1   2       36.79       33.45      2.07 o 
  -2   1   2      279.98      275.49      4.72 o 
  -1   1   2      340.66      345.39      4.60 o 
   0   1   2      185.23      151.76      2.07 o 
   1   1   2     7648.23     7266.82     65.54 o 
   2   1   2        0.81        1.11      0.89 o 
   3   1   2       61.55       65.34      2.41 o 
   4   1   2      670.92      707.41      9.97 o 
   5   1   2        1.45        2.48      1.72 o 
  -5   2   2      328.59      356.16     11.14 o 
  -4   2   2      261.40      270.97     10.23 o 
  -3   2   2        1.62        1.17      0.77 o 
  -2   2   2      909.89      892.21     10.36 o 
  -1   2   2      646.71      588.73      7.10 o 
   0   2   2      653.93      657.60      8.71 o 
   1   2   2      476.39      434.54      5.37 o 
   2   2   2        1.08        3.13      1.26 o 
   3   2   2       23.64       27.27      2.09 o 
   4   2   2      163.75      179.82      4.38 o 
   5   2   2        0.04        0.17      1.25 o 
  -5   3   2       12.98       24.33      5.11 o 
  -4   3   2      139.09      152.58      6.34 o 
  -3   3   2        1.12        0.97      1.09 o 
  -2   3   2      197.96      188.50      4.34 o 
  -1   3   2     2642.30     2516.82     28.04 o 
   0   3   2      748.29      701.71      6.37 o 
   1   3   2     5754.66     5636.74     58.56 o 
   2   3   2        0.00        1.30      0.68 o 
   3   3   2       36.03       36.40      1.92 o 
   4   3   2       14.96       17.70      1.70 o 
   5   3   2        0.68        3.32      1.53 o 
   6   3   2        5.40       -0.10      5.04 o 
  -5   4   2      462.88      521.51     25.85 o 
  -4   4   2      157.48      169.47      6.70 o 
  -3   4   2       16.56       15.21      1.96 o 
  -2   4   2     1065.46     1110.43     12.35 o 
  -1   4   2      123.89      120.03      2.07 o 
   0   4   2     1352.44     1423.41     15.40 o 
   1   4   2      858.14      902.98     11.66 o 
   2   4   2      752.11      752.69      8.64 o 
   3   4   2        0.23        0.91      0.88 o 
   4   4   2       70.72       68.92      4.07 o 
   5   4   2       63.70       68.65      4.36 o 
   6   4   2        0.14       -4.93      4.93 o 
  -5   5   2      147.14      162.98     13.70 o 
  -4   5   2       90.69       83.26     10.00 o 
  -3   5   2      200.96      197.66      5.58 o 
  -2   5   2      167.31      184.24      3.35 o 
  -1   5   2      281.11      310.85      3.91 o 
   0   5   2       25.99       37.92      1.24 o 
   1   5   2      524.47      540.84      6.25 o 
   2   5   2      331.20      333.48      5.42 o 
   3   5   2       43.85       47.84      2.32 o 
   4   5   2       49.85       47.46      3.25 o 
   5   5   2        5.55        2.32      2.02 o 
   6   5   2       25.21       29.29      8.87 o 
  -5   6   2        2.14        2.90      3.06 o 
  -4   6   2        0.34        5.31      4.04 o 
  -3   6   2       50.48       54.74      4.44 o 
  -2   6   2      367.21      364.17      5.60 o 
  -1   6   2      951.09      993.79      8.55 o 
   0   6   2      129.54      137.92      2.33 o 
   1   6   2      492.04      547.94      5.49 o 
   2   6   2      126.01      132.69      3.69 o 
   3   6   2       32.29       38.46      2.44 o 
   4   6   2      299.83      308.50      8.91 o 
   5   6   2      177.52      193.46     16.19 o 
  -5   7   2        4.60        8.98      3.19 o 
  -4   7   2        1.75       -0.62      2.88 o 
  -3   7   2      101.91       94.56      4.81 o 
  -2   7   2      205.22      205.05      4.17 o 
  -1   7   2       11.40       12.71      0.89 o 
   0   7   2      205.99      220.31      3.20 o 
   1   7   2      773.73      921.23      8.54 o 
   2   7   2       39.10       45.04      2.25 o 
   3   7   2       75.28       82.45      4.04 o 
   4   7   2      637.13      648.87     14.45 o 
   5   7   2       16.79       13.46      3.49 o 
  -5   8   2       16.82       47.99     20.78 o 
  -4   8   2       15.82       12.73      3.89 o 
  -3   8   2      218.60      205.20      6.93 o 
  -2   8   2        0.05        0.15      1.07 o 
  -1   8   2      372.11      379.17      4.92 o 
   0   8   2        2.44        2.29      0.75 o 
   1   8   2      120.92      146.71      2.68 o 
   2   8   2        6.67        8.41      1.37 o 
   3   8   2      102.50      100.15      5.36 o 
   4   8   2       62.89       71.55      6.66 o 
   5   8   2        0.38        2.87      2.84 o 
  -4   9   2        5.22        3.65      2.88 o 
  -3   9   2       13.99        7.71      2.36 o 
  -2   9   2      167.21      157.76      4.58 o 
  -1   9   2       38.88       46.61      1.87 o 
   0   9   2      226.78      239.97      3.77 o 
   1   9   2       19.83       22.31      1.40 o 
   2   9   2      112.65      108.81      3.56 o 
   3   9   2      114.47      120.07      5.92 o 
   4   9   2       70.62       64.79      5.50 o 
   5   9   2       26.07       33.02      6.38 o 
  -4  10   2        2.63        3.47      3.21 o 
  -3  10   2        9.52        9.56      2.73 o 
  -2  10   2       70.83       69.71      3.24 o 
  -1  10   2       35.57       36.76      2.18 o 
   0  10   2       51.84       58.37      2.31 o 
   1  10   2       10.77       16.83      1.39 o 
   2  10   2        0.69       -0.71      1.84 o 
   3  10   2        2.33        0.84      2.09 o 
   4  10   2      284.11      287.28      9.80 o 
   5  10   2        3.70        2.45      3.59 o 
  -4  11   2        0.18        7.41      4.71 o 
  -3  11   2        2.11        5.58      4.24 o 
  -2  11   2      129.51      115.51      5.32 o 
  -1  11   2        0.53       -0.87      1.66 o 
   0  11   2      104.09      109.61      3.08 o 
   1  11   2       31.70       32.37      1.83 o 
   2  11   2      264.21      256.09      8.05 o 
   3  11   2       23.25       19.37      3.54 o 
   4  11   2      125.96      125.69      6.91 o 
   5  11   2        6.73        1.85      5.08 o 
  -4  12   2       22.03       26.16      7.17 o 
  -3  12   2        0.36        0.93      3.75 o 
  -2  12   2        4.31        7.30      2.06 o 
  -1  12   2       27.22       31.65      2.31 o 
   0  12   2      266.43      265.88      4.78 o 
   1  12   2        3.88        2.48      1.06 o 
   2  12   2        5.41        4.95      1.81 o 
   3  12   2       10.23        9.95      3.04 o 
   4  12   2        1.47       -0.60      2.63 o 
  -3  13   2       19.80       30.50      7.53 o 
  -2  13   2      137.05      129.19      5.66 o 
  -1  13   2       59.21       62.58      4.24 o 
   0  13   2       26.44       31.99      2.32 o 
   1  13   2        1.51        4.16      1.58 o 
   2  13   2        5.39        5.13      1.93 o 
   3  13   2       29.81       25.62      4.10 o 
   4  13   2        0.05        0.70      3.48 o 
  -3  14   2       54.36       51.81      8.94 o 
  -2  14   2        1.41        5.90      2.86 o 
  -1  14   2        0.04        1.60      1.87 o 
   0  14   2       11.87       10.62      1.79 o 
   1  14   2       51.33       57.44      3.31 o 
   2  14   2       14.66       11.40      2.67 o 
   3  14   2       74.03       78.72      6.38 o 
   4  14   2        1.19       -3.40      3.66 o 
  -2  15   2       45.51       50.61      5.86 o 
  -1  15   2       68.08       71.90      3.73 o 
   0  15   2      103.62      108.95      4.96 o 
   1  15   2       48.76       53.84      3.43 o 
   2  15   2        9.54       12.06      2.44 o 
   3  15   2        0.08        3.82      3.40 o 
  -2  16   2        4.74        8.02      4.85 o 
  -1  16   2       33.77       32.53      4.21 o 
   0  16   2        1.16        5.51      2.46 o 
   1  16   2       62.76       63.28      3.66 o 
   2  16   2       17.87       22.27      3.09 o 
   3  16   2        7.91       11.83      4.46 o 
  -1  17   2      131.69      129.20      8.25 o 
   0  17   2       16.67       15.08      4.09 o 
   1  17   2       57.18       65.92      4.69 o 
   2  17   2      105.70      126.76      8.90 o 
   0  18   2        4.42        7.11      2.83 o 
   1  18   2       59.15       67.05      7.14 o 
  -2 -17   3        4.81        5.83      3.28 o 
  -1 -17   3       65.35       66.24      8.27 o 
   0 -17   3        5.02        7.14      2.64 o 
   1 -17   3       55.50       53.67      7.08 o 
  -3 -16   3       14.98        3.46      3.79 o 
  -2 -16   3       12.30       11.12      3.30 o 
  -1 -16   3       44.63       45.11      5.18 o 
   0 -16   3       24.03       31.51      3.52 o 
   1 -16   3       19.63       20.88      4.84 o 
   2 -16   3        0.47        4.53      4.66 o 
  -3 -15   3       25.22       11.60      5.20 o 
  -2 -15   3        0.06        1.17      2.30 o 
  -1 -15   3       83.97       85.38      4.26 o 
   0 -15   3       21.81       23.01      4.31 o 
   1 -15   3        0.75        1.43      2.40 o 
   2 -15   3       69.12       70.43      7.21 o 
  -4 -14   3       21.07       11.91      5.06 o 
  -3 -14   3       58.13       46.00      5.32 o 
  -2 -14   3      124.15      121.82      4.83 o 
  -1 -14   3       96.46       98.34      4.02 o 
   0 -14   3      259.19      246.53      6.69 o 
   1 -14   3       55.15       51.99      5.61 o 
   2 -14   3       76.49       75.63      5.55 o 
   3 -14   3       48.07       48.76      7.08 o 
  -4 -13   3       45.68       42.26     10.96 o 
  -3 -13   3        0.10        0.59      2.24 o 
  -2 -13   3      117.99      117.04      5.39 o 
  -1 -13   3       48.74       55.50      3.30 o 
   0 -13   3      165.24      165.45      5.32 o 
   1 -13   3        1.14        2.23      1.29 o 
   2 -13   3       38.47       43.19      4.63 o 
   3 -13   3       16.00       25.29      5.26 o 
  -4 -12   3        0.00       -2.79      6.13 o 
  -3 -12   3        0.76       -2.40      2.40 o 
  -2 -12   3        0.04        1.33      1.43 o 
  -1 -12   3        7.80       10.11      1.69 o 
   0 -12   3      284.96      289.16      6.17 o 
   1 -12   3       10.56       13.77      2.07 o 
   2 -12   3       40.82       44.70      6.40 o 
   3 -12   3       62.73       34.19      7.34 o 
   4 -12   3        5.84        9.47      6.84 o 
  -4 -11   3        1.23        1.64      2.06 o 
  -3 -11   3       16.47       17.05      2.54 o 
  -2 -11   3      289.31      267.43      6.29 o 
  -1 -11   3       40.94       46.58      2.62 o 
   0 -11   3      106.72      106.16      2.95 o 
   1 -11   3      158.21      140.91      4.45 o 
   2 -11   3        0.00        0.18      2.58 o 
   3 -11   3       27.32       42.17      6.44 o 
   4 -11   3       84.47      105.83      7.84 o 
  -5 -10   3        0.75        3.19      4.07 o 
  -4 -10   3        5.86        0.99      1.97 o 
  -3 -10   3      112.60      106.48      4.48 o 
  -2 -10   3       12.47       11.14      1.71 o 
  -1 -10   3        3.84        5.41      1.39 o 
   0 -10   3        0.23        1.12      0.84 o 
   1 -10   3      289.41      274.61      5.05 o 
   2 -10   3       72.85       75.15     11.18 o 
   3 -10   3        6.76       17.83      5.07 o 
   4 -10   3        3.77        6.04      2.31 o 
  -5  -9   3        1.11        6.85      3.72 o 
  -4  -9   3       71.98       58.81      4.12 o 
  -3  -9   3       73.66       74.96      3.86 o 
  -2  -9   3     1121.59     1084.00     13.02 o 
  -1  -9   3      106.86      115.78      2.51 o 
   0  -9   3       21.94       29.66      1.52 o 
   1  -9   3       44.74       46.92      2.08 o 
   2  -9   3        2.57       -0.18      2.83 o 
   3  -9   3       41.10       46.69      5.98 o 
   4  -9   3       39.02       59.26      6.31 o 
  -5  -8   3       12.89       18.23      3.79 o 
  -4  -8   3       10.76       11.67      2.26 o 
  -3  -8   3      148.13      144.39      4.77 o 
  -2  -8   3     1668.40     1662.86     17.83 o 
  -1  -8   3       14.32       23.60      1.15 o 
   0  -8   3      183.02      201.70      3.09 o 
   1  -8   3      592.31      624.38      6.24 o 
   2  -8   3       39.35       33.21      2.92 o 
   3  -8   3       31.69       37.53      5.01 o 
   4  -8   3        1.70        5.88      2.72 o 
   5  -8   3       10.75       24.44      6.44 o 
  -5  -7   3        1.35        0.14      2.68 o 
  -4  -7   3       12.73        8.03      2.03 o 
  -3  -7   3       46.97       45.25      3.12 o 
  -2  -7   3       61.02       67.38      2.67 o 
  -1  -7   3        3.23        5.77      0.67 o 
   0  -7   3        0.34        0.81      0.56 o 
   1  -7   3      305.71      298.84      4.16 o 
   2  -7   3       47.62       45.80      4.01 o 
   3  -7   3      183.95      176.75      8.93 o 
   4  -7   3        1.70        8.46      2.91 o 
   5  -7   3        0.02        5.19      3.70 o 
  -5  -6   3       45.57       48.13      6.14 o 
  -4  -6   3       68.77       73.21      3.95 o 
  -3  -6   3       71.09       74.33      3.52 o 
  -2  -6   3        8.61       14.89      1.42 o 
  -1  -6   3       62.69       68.35      1.53 o 
   0  -6   3      375.58      388.08      4.15 o 
   1  -6   3     1904.80     1967.56     16.74 o 
   2  -6   3       87.66       87.84      3.77 o 
   3  -6   3      354.10      346.63      8.81 o 
   4  -6   3       90.11       52.93     10.31 o 
   5  -6   3        5.40        9.23      4.19 o 
  -5  -5   3       46.68       45.19      3.70 o 
  -4  -5   3       54.19       51.68      3.87 o 
  -3  -5   3        0.38        1.37      1.64 o 
  -2  -5   3      681.00      663.43     10.01 o 
  -1  -5   3      168.36      166.78      3.21 o 
   0  -5   3      171.82      190.42      2.33 o 
   1  -5   3        6.81        4.50      0.68 o 
   2  -5   3        0.69        0.23      1.01 o 
   3  -5   3       17.13       17.87      2.93 o 
   4  -5   3      112.43      107.52      6.52 o 
   5  -5   3        0.53        3.78      6.61 o 
  -5  -4   3       14.38       17.02      3.24 o 
  -4  -4   3        0.37        0.70      2.10 o 
  -3  -4   3       59.25       63.02      4.48 o 
  -2  -4   3      281.15      305.91      7.19 o 
  -1  -4   3       55.83       61.51      2.51 o 
   0  -4   3      139.74      159.42      2.52 o 
   1  -4   3     1080.34     1144.15     11.98 o 
   2  -4   3        3.70        1.14      0.69 o 
   3  -4   3       29.80       34.24      2.93 o 
   4  -4   3      263.95      281.49      9.86 o 
   5  -4   3        0.10        1.15      2.60 o 
  -5  -3   3      139.30      130.56      6.72 o 
  -4  -3   3      119.72      123.08      5.58 o 
  -3  -3   3        1.42       -0.29      0.92 o 
  -2  -3   3      902.55      988.62     15.74 o 
  -1  -3   3       55.64       48.99      1.90 o 
   0  -3   3        4.81        3.88      0.51 o 
   1  -3   3      136.84      141.07      3.01 o 
   2  -3   3      660.87      681.07     13.52 o 
   3  -3   3       80.05       82.09      3.35 o 
   4  -3   3      237.51      243.48      8.96 o 
   5  -3   3        0.56        6.98      4.91 o 
  -5  -2   3        0.89        3.89      3.01 o 
  -4  -2   3       87.00       90.21      5.17 o 
  -3  -2   3      139.86      147.43      3.86 o 
  -2  -2   3      251.81      259.05      4.01 o 
  -1  -2   3      788.71      777.53      8.43 o 
   0  -2   3      245.21      212.55      2.52 o 
   1  -2   3       24.04       29.88      1.49 o 
   2  -2   3      621.73      642.21      6.55 o 
   3  -2   3       10.84       12.74      1.17 o 
   4  -2   3        7.04        6.58      1.59 o 
   5  -2   3        2.52        0.38      2.82 o 
  -5  -1   3       70.17       67.23      6.93 o 
  -4  -1   3       36.37       34.90      3.41 o 
  -3  -1   3       26.87       24.73      1.76 o 
  -2  -1   3        0.26        1.95      0.67 o 
  -1  -1   3       51.94       44.83      1.32 o 
   0  -1   3      538.44      492.45      5.05 o 
   1  -1   3     4385.28     4196.34     35.78 o 
   2  -1   3       22.24       19.16      1.07 o 
   3  -1   3        3.35        2.63      0.85 o 
   4  -1   3       72.43       69.96      2.69 o 
   5  -1   3       75.42       85.17      6.34 o 
  -5   0   3        4.28        5.57      3.12 o 
  -4   0   3       32.98       35.43      4.62 o 
  -3   0   3       90.67       87.73      2.80 o 
  -2   0   3     1019.13      995.74     12.31 o 
  -1   0   3      137.81      126.92      2.61 o 
   0   0   3      313.22      266.89      3.11 o 
   1   0   3    11067.78    10212.39     82.89 o 
   2   0   3      130.46      141.83      2.32 o 
   3   0   3       30.85       38.40      1.68 o 
   4   0   3        0.60       -0.95      0.95 o 
   5   0   3      269.28      295.42     10.18 o 
  -5   1   3       14.01       15.67     13.45 o 
  -4   1   3       81.54       80.41      4.55 o 
  -3   1   3      161.77      167.81      3.87 o 
  -2   1   3        7.33       10.10      1.26 o 
  -1   1   3      756.17      688.36      7.13 o 
   0   1   3     1435.48     1237.55     11.90 o 
   1   1   3     1323.46     1240.95     12.88 o 
   2   1   3      307.08      303.88      3.64 o 
   3   1   3      535.33      527.93      6.01 o 
   4   1   3        0.85        2.15      1.03 o 
   5   1   3       83.19       93.53      3.80 o 
  -5   2   3       55.55       56.14      5.27 o 
  -4   2   3       24.15       30.83      4.34 o 
  -3   2   3        4.17        3.25      1.21 o 
  -2   2   3       38.60       36.94      1.88 o 
  -1   2   3      312.70      319.54      4.25 o 
   0   2   3       63.05       45.76      1.70 o 
   1   2   3     1358.87     1324.53     13.76 o 
   2   2   3       26.07       25.40      1.58 o 
   3   2   3      112.59      113.08      2.69 o 
   4   2   3       74.19       80.64      2.55 o 
   5   2   3        1.16        4.04      1.77 o 
  -5   3   3       16.27       17.43      4.30 o 
  -4   3   3       47.58       41.93      4.91 o 
  -3   3   3      230.42      220.85      6.57 o 
  -2   3   3        9.08        4.39      1.12 o 
  -1   3   3      440.32      462.80      4.99 o 
   0   3   3       32.11       29.47      1.10 o 
   1   3   3     1374.43     1404.22     17.47 o 
   2   3   3       11.25       16.95      1.41 o 
   3   3   3        0.02       -0.63      1.02 o 
   4   3   3      102.03      102.74      2.98 o 
   5   3   3        4.96        3.66      1.71 o 
  -5   4   3       24.00       22.13      4.87 o 
  -4   4   3       12.85       13.64      2.53 o 
  -3   4   3      225.22      227.02      6.74 o 
  -2   4   3       27.10       31.80      2.02 o 
  -1   4   3      276.80      281.47      5.20 o 
   0   4   3        4.19        4.19      0.55 o 
   1   4   3        0.98        1.37      0.59 o 
   2   4   3       51.33       66.41      2.28 o 
   3   4   3       50.35       54.58      2.39 o 
   4   4   3      204.66      212.02      4.91 o 
   5   4   3       26.88       27.82      3.74 o 
   6   4   3       21.98       18.56      7.71 o 
  -5   5   3       35.10       21.94      4.75 o 
  -4   5   3      204.15      197.67      7.51 o 
  -3   5   3        1.76        2.84      1.28 o 
  -2   5   3        0.85        1.62      0.71 o 
  -1   5   3      488.46      522.44      5.89 o 
   0   5   3       54.87       56.21      1.48 o 
   1   5   3       34.94       43.01      1.53 o 
   2   5   3       23.96       27.35      1.74 o 
   3   5   3       25.45       28.13      2.46 o 
   4   5   3       22.89       18.84      5.05 o 
   5   5   3       68.09       73.58      7.18 o 
  -5   6   3       20.59       24.97      4.57 o 
  -4   6   3        0.14        1.59      2.05 o 
  -3   6   3      115.94      104.80      7.83 o 
  -2   6   3      228.50      204.58      4.18 o 
  -1   6   3       39.40       42.33      1.23 o 
   0   6   3      226.20      235.52      3.21 o 
   1   6   3       30.10       36.58      1.36 o 
   2   6   3      138.66      160.22      3.65 o 
   3   6   3        7.77        9.09      2.09 o 
   4   6   3       30.79       30.16      3.76 o 
   5   6   3       95.67       88.39     10.67 o 
  -5   7   3        7.46       18.42      4.07 o 
  -4   7   3      149.69      102.74     10.70 o 
  -3   7   3       24.47       16.69      2.66 o 
  -2   7   3      267.92      255.99      4.80 o 
  -1   7   3       30.18       23.37      1.08 o 
   0   7   3        7.66        5.20      0.78 o 
   1   7   3        0.03       -0.05      0.55 o 
   2   7   3       20.26       20.75      1.75 o 
   3   7   3        0.21        2.01      1.79 o 
   4   7   3       89.22       80.09      5.23 o 
   5   7   3      154.55      147.72      9.28 o 
  -5   8   3        2.22        8.63      4.75 o 
  -4   8   3       13.00       13.80      4.18 o 
  -3   8   3       93.71       93.77      4.25 o 
  -2   8   3       22.23       27.49      2.87 o 
  -1   8   3        0.75        0.49      0.62 o 
   0   8   3      129.48      136.63      2.67 o 
   1   8   3        0.00        0.54      0.70 o 
   2   8   3      141.74      142.98      4.07 o 
   3   8   3       51.56       60.98      4.73 o 
   4   8   3        0.50        1.75      2.18 o 
   5   8   3       11.58        6.30      3.19 o 
  -4   9   3       24.06       27.79     11.52 o 
  -3   9   3       26.19       20.46      3.34 o 
  -2   9   3      154.42      139.68      4.11 o 
  -1   9   3       18.58       17.88      1.62 o 
   0   9   3      706.36      709.77      7.58 o 
   1   9   3      397.11      428.89      5.27 o 
   2   9   3       10.85       15.97      2.03 o 
   3   9   3       50.63       44.67      4.24 o 
   4   9   3       21.80       20.19      3.55 o 
   5   9   3        0.05       -2.87      2.87 o 
  -4  10   3       63.53       59.48      7.50 o 
  -3  10   3       26.25       28.71      6.65 o 
  -2  10   3       30.30       25.06      2.37 o 
  -1  10   3     3097.55     3020.40     32.22 o 
   0  10   3      158.53      168.63      3.56 o 
   1  10   3      206.28      209.68      3.65 o 
   2  10   3       24.27       13.98      1.68 o 
   3  10   3       41.97       40.59      4.36 o 
   4  10   3       11.82        7.93      3.11 o 
   5  10   3        7.27        7.68      4.14 o 
  -4  11   3       29.35       23.42      7.20 o 
  -3  11   3        8.57        8.98      2.78 o 
  -2  11   3       92.56       87.07      3.76 o 
  -1  11   3      150.87      133.32      3.82 o 
   0  11   3       12.24       15.41      1.51 o 
   1  11   3       22.91       24.67      2.07 o 
   2  11   3        5.82        5.01      2.25 o 
   3  11   3        1.97        0.57      1.99 o 
   4  11   3       13.19        8.46      3.12 o 
   5  11   3        2.23        1.91      3.81 o 
  -4  12   3       27.36       33.98      7.32 o 
  -3  12   3        1.57        3.16      3.75 o 
  -2  12   3        2.01        6.20      1.85 o 
  -1  12   3      751.69      712.95     10.37 o 
   0  12   3      156.05      147.11      3.78 o 
   1  12   3       17.24       22.25      1.91 o 
   2  12   3       62.48       55.24      4.77 o 
   3  12   3       89.59       83.97      6.23 o 
   4  12   3        1.42        1.05      2.64 o 
  -3  13   3       17.37       22.81      6.49 o 
  -2  13   3        0.11        5.04      2.22 o 
  -1  13   3       51.43       52.89      2.83 o 
   0  13   3      229.49      236.05      5.46 o 
   1  13   3        6.36        7.42      1.62 o 
   2  13   3      394.32      347.07      8.30 o 
   3  13   3        9.36        3.01      2.69 o 
   4  13   3       12.62        5.04      7.36 o 
  -3  14   3       14.13       15.16      5.60 o 
  -2  14   3        0.07        2.93      4.97 o 
  -1  14   3       99.85       97.00      4.03 o 
   0  14   3        0.41        5.11      1.63 o 
   1  14   3       50.64       53.51      3.22 o 
   2  14   3        0.12       -1.51      1.51 o 
   3  14   3        0.34       -2.67      2.67 o 
   4  14   3        0.21        2.38      3.73 o 
  -2  15   3       16.09       19.58      3.85 o 
  -1  15   3       82.51       88.78      4.06 o 
   0  15   3      365.05      366.64      8.15 o 
   1  15   3       56.60       58.72      4.05 o 
   2  15   3       37.98       50.59      5.43 o 
   3  15   3        0.02       -0.93      3.08 o 
  -2  16   3        8.12       11.21      8.64 o 
  -1  16   3       67.00       74.43      5.56 o 
   0  16   3        0.70        2.09      1.79 o 
   1  16   3      261.23      263.14      6.29 o 
   2  16   3        0.51        4.43      2.34 o 
   3  16   3       78.23       78.61      8.75 o 
  -1  17   3        1.72        3.82      2.69 o 
   0  17   3        0.49        3.11      1.96 o 
   1  17   3        5.07        8.30      3.61 o 
   2  17   3      255.22      252.43     10.31 o 
   0  18   3       48.44       58.11      4.43 o 
   1  18   3      150.81      147.42      8.39 o 
  -1 -17   4       36.73       34.37      4.25 o 
   0 -17   4       12.44       14.13      3.05 o 
  -2 -16   4      222.24      229.11      9.01 o 
  -1 -16   4       54.37       55.82      4.28 o 
   0 -16   4        4.12        3.36      2.35 o 
   1 -16   4        0.00        5.77      5.98 o 
  -3 -15   4       42.09       41.99      6.49 o 
  -2 -15   4       64.20       75.77      5.28 o 
  -1 -15   4       89.18       84.65      4.79 o 
   0 -15   4      114.49      105.27      5.81 o 
   1 -15   4       45.01       39.62      6.00 o 
   2 -15   4       13.71       14.00      4.09 o 
  -3 -14   4        7.05        4.60      2.91 o 
  -2 -14   4      120.27      131.34      5.61 o 
  -1 -14   4       46.22       49.43      3.64 o 
   0 -14   4        9.40       14.31      2.94 o 
   1 -14   4        1.34        2.91      1.89 o 
   2 -14   4        0.43        8.89      2.91 o 
   3 -14   4       19.49       21.63      9.61 o 
  -4 -13   4        3.19       -2.94      2.94 o 
  -3 -13   4       47.27       46.00      4.47 o 
  -2 -13   4       31.68       40.13      3.33 o 
  -1 -13   4        7.38        7.27      1.90 o 
   0 -13   4       71.88       71.50      5.48 o 
   1 -13   4      208.76      190.41      5.36 o 
   2 -13   4        0.87        5.71      3.22 o 
   3 -13   4       59.41       71.13     10.10 o 
  -4 -12   4       11.28        3.65      3.87 o 
  -3 -12   4       20.49       17.21      3.61 o 
  -2 -12   4      196.48      188.84      5.52 o 
  -1 -12   4       12.63       12.47      2.83 o 
   0 -12   4       10.35       10.02      2.01 o 
   1 -12   4       88.07       79.48      3.29 o 
   2 -12   4        2.46        5.10      3.34 o 
   3 -12   4      114.43      112.26     10.16 o 
  -4 -11   4       28.86       25.08      3.26 o 
  -3 -11   4        8.12        7.42      2.11 o 
  -2 -11   4       65.99       71.19      3.88 o 
  -1 -11   4       96.33      100.80      3.39 o 
   0 -11   4        8.66       11.56      2.02 o 
   1 -11   4      145.68      135.60      4.00 o 
   2 -11   4        4.58       14.78      5.67 o 
   3 -11   4       12.44       18.83      4.00 o 
   4 -11   4      136.02      153.37     20.95 o 
  -5 -10   4       38.77       34.02      6.17 o 
  -4 -10   4       14.74       11.58      2.53 o 
  -3 -10   4        7.62        5.18      1.84 o 
  -2 -10   4      163.37      163.38      4.34 o 
  -1 -10   4       87.17       97.67      3.27 o 
   0 -10   4        6.91        8.80      1.11 o 
   1 -10   4        0.66       -0.33      0.96 o 
   2 -10   4       80.00       77.48      4.37 o 
   3 -10   4      115.99      110.41      7.69 o 
   4 -10   4       95.87      112.48      8.32 o 
  -5  -9   4       93.84      104.91      9.44 o 
  -4  -9   4        0.03        1.11      1.80 o 
  -3  -9   4        1.83        1.49      1.75 o 
  -2  -9   4       63.18       67.26      3.08 o 
  -1  -9   4       19.08       27.14      2.21 o 
   0  -9   4        3.42        4.01      0.91 o 
   1  -9   4        9.97       11.26      1.45 o 
   2  -9   4      308.41      275.15      7.92 o 
   3  -9   4       56.23       62.76      5.90 o 
   4  -9   4        0.48        9.15      5.73 o 
  -5  -8   4        3.91        8.02      3.36 o 
  -4  -8   4       14.68       15.49      2.51 o 
  -3  -8   4       31.97       28.53      2.76 o 
  -2  -8   4      471.45      468.57      7.30 o 
  -1  -8   4       54.72       70.71      1.78 o 
   0  -8   4      479.30      504.30      5.46 o 
   1  -8   4        1.22       -0.47      1.13 o 
   2  -8   4      630.48      581.57     12.39 o 
   3  -8   4       25.61       30.73      5.68 o 
   4  -8   4       90.51       98.83      7.65 o 
   5  -8   4        3.57        9.12      5.67 o 
  -5  -7   4       17.01       14.04      3.69 o 
  -4  -7   4        7.25        5.13      1.90 o 
  -3  -7   4       49.99       54.76      3.53 o 
  -2  -7   4     1149.71     1155.36     13.33 o 
  -1  -7   4      253.29      302.97      3.99 o 
   0  -7   4     1095.94     1130.64      9.81 o 
   1  -7   4      360.22      382.71      4.71 o 
   2  -7   4      189.46      188.31      5.35 o 
   3  -7   4      203.36      208.13      9.91 o 
   4  -7   4       19.37       27.73      6.54 o 
   5  -7   4        0.66        8.64      4.03 o 
  -5  -6   4       19.17       16.69      6.85 o 
  -4  -6   4       48.88       39.92      3.60 o 
  -3  -6   4       16.01       12.76      2.18 o 
  -2  -6   4       29.12       29.02      2.17 o 
  -1  -6   4        1.09        3.87      0.74 o 
   0  -6   4       34.60       42.04      1.30 o 
   1  -6   4       18.16       18.29      1.25 o 
   2  -6   4        0.07       -0.02      1.27 o 
   3  -6   4      253.40      237.77      7.30 o 
   4  -6   4        0.47        3.79      2.36 o 
   5  -6   4        7.92       18.08      8.37 o 
  -5  -5   4        0.06        4.11      3.97 o 
  -4  -5   4       15.53       14.50      2.76 o 
  -3  -5   4       13.25       11.36      2.25 o 
  -2  -5   4      326.87      353.12      6.70 o 
  -1  -5   4       17.56       21.37      1.18 o 
   0  -5   4       18.87       19.25      0.92 o 
   1  -5   4       17.17       18.14      1.38 o 
   2  -5   4      119.81      112.65      3.96 o 
   3  -5   4      194.03      177.33      6.26 o 
   4  -5   4       72.51       84.61      7.14 o 
   5  -5   4        2.63        8.47      6.26 o 
  -5  -4   4       21.96       29.34      4.23 o 
  -4  -4   4        0.34       -0.62      1.60 o 
  -3  -4   4       42.68       44.95      3.74 o 
  -2  -4   4        3.80        5.41      1.09 o 
  -1  -4   4       67.54       73.55      2.52 o 
   0  -4   4      180.40      179.39      2.62 o 
   1  -4   4     2435.52     2451.33     23.67 o 
   2  -4   4      154.00      147.95      3.75 o 
   3  -4   4      309.34      302.92      9.20 o 
   4  -4   4        5.82        8.34      3.43 o 
   5  -4   4        2.73        7.50      7.36 o 
  -5  -3   4        1.45       -2.61      6.12 o 
  -4  -3   4       35.35       36.05      3.83 o 
  -3  -3   4       58.45       54.41      3.59 o 
  -2  -3   4       11.19       10.21      1.66 o 
  -1  -3   4      154.30      167.23      4.71 o 
   0  -3   4        1.54        1.68      0.55 o 
   1  -3   4       15.99       20.30      1.39 o 
   2  -3   4     1085.97     1111.73     13.77 o 
   3  -3   4        1.06        3.03      1.69 o 
   4  -3   4      161.49      151.57      5.50 o 
   5  -3   4       12.05        8.45      3.73 o 
  -5  -2   4       47.84       60.08      7.79 o 
  -4  -2   4      187.07      179.11      6.93 o 
  -3  -2   4       78.47       71.72      2.47 o 
  -2  -2   4        5.16        5.34      0.77 o 
  -1  -2   4       29.18       26.48      1.19 o 
   0  -2   4      202.42      200.00      5.47 o 
   1  -2   4       91.67       80.06      2.59 o 
   2  -2   4      344.48      344.05      5.71 o 
   3  -2   4       17.89       16.11      1.27 o 
   4  -2   4      248.34      258.15      6.15 o 
   5  -2   4        0.15        3.22      3.18 o 
  -5  -1   4        2.91        2.70      6.59 o 
  -4  -1   4       27.31       23.91      4.04 o 
  -3  -1   4        5.40        4.33      1.03 o 
  -2  -1   4      264.47      271.19      4.68 o 
  -1  -1   4       43.93       38.98      1.21 o 
   0  -1   4       15.37       10.65      0.90 o 
   1  -1   4      401.62      365.47      4.37 o 
   2  -1   4     1762.01     1723.88     15.79 o 
   3  -1   4        1.13        1.50      0.76 o 
   4  -1   4      118.38      119.55      4.19 o 
   5  -1   4       67.68       82.40      5.94 o 
  -5   0   4       10.39       11.05      3.83 o 
  -4   0   4       47.46       53.19     10.25 o 
  -3   0   4      108.74      110.15      3.16 o 
  -2   0   4        4.33        2.75      0.72 o 
  -1   0   4      271.41      245.60      4.26 o 
   0   0   4      853.22      715.87      7.19 o 
   1   0   4      148.84      132.40      2.50 o 
   2   0   4      393.04      409.95      4.79 o 
   3   0   4       53.24       55.03      1.93 o 
   4   0   4        0.94        3.31      1.59 o 
   5   0   4       11.68       13.11      3.07 o 
  -5   1   4       71.37       72.97      7.29 o 
  -4   1   4      225.52      218.52      9.45 o 
  -3   1   4        5.80        5.27      1.14 o 
  -2   1   4      748.44      750.97     11.22 o 
  -1   1   4       12.63        7.58      0.61 o 
   0   1   4       29.59       22.50      0.96 o 
   1   1   4      167.89      177.06      3.01 o 
   2   1   4       33.55       40.48      1.50 o 
   3   1   4        4.86        5.03      0.99 o 
   4   1   4        2.64        1.03      1.65 o 
   5   1   4       65.25       71.43      5.41 o 
  -5   2   4        6.92        9.32      6.37 o 
  -4   2   4      717.80      679.53    111.02 o 
  -3   2   4      162.26      161.21      4.69 o 
  -2   2   4      127.66      131.36      2.89 o 
  -1   2   4        8.04        8.89      0.64 o 
   0   2   4     2226.56     2091.19     16.85 o 
   1   2   4      326.21      300.75      3.90 o 
   2   2   4      210.73      177.08      3.05 o 
   3   2   4        0.90        1.85      0.94 o 
   4   2   4       62.07       68.07      2.87 o 
   5   2   4       18.66       17.27      2.68 o 
  -5   3   4       79.64       83.88      5.77 o 
  -4   3   4     1358.53     1357.84     29.32 o 
  -3   3   4       91.86       87.27      4.23 o 
  -2   3   4        4.34        7.56      1.15 o 
  -1   3   4     1043.21     1131.46     10.67 o 
   0   3   4      376.29      349.04      3.94 o 
   1   3   4       40.57       40.21      2.70 o 
   2   3   4      246.88      232.21      4.07 o 
   3   3   4       48.88       49.59      2.10 o 
   4   3   4      117.59      123.65      3.56 o 
   5   3   4        0.19        0.55      1.88 o 
  -5   4   4       16.64        8.81      2.42 o 
  -4   4   4        0.24        3.69      2.42 o 
  -3   4   4      140.56      135.06      5.66 o 
  -2   4   4        0.07        0.63      0.71 o 
  -1   4   4      377.51      387.98      5.67 o 
   0   4   4      362.50      346.99      3.83 o 
   1   4   4      363.80      362.39      5.36 o 
   2   4   4       97.69       92.95      2.70 o 
   3   4   4        0.01       -0.55      0.83 o 
   4   4   4        0.01       -0.75      1.24 o 
   5   4   4       49.32       47.20      5.28 o 
  -5   5   4        0.64        2.42      2.81 o 
  -4   5   4       33.98       36.11      5.78 o 
  -3   5   4       85.92       83.20      4.46 o 
  -2   5   4       18.89       20.22      1.60 o 
  -1   5   4     2421.03     2617.09     23.07 o 
   0   5   4      561.83      607.42      5.64 o 
   1   5   4        2.79        2.65      0.79 o 
   2   5   4      659.86      665.58     10.10 o 
   3   5   4       43.49       49.58      2.92 o 
   4   5   4        0.04       -0.64      1.85 o 
   5   5   4      374.11      396.51     13.76 o 
  -5   6   4        5.78       11.84      5.58 o 
  -4   6   4       25.75       20.81     11.02 o 
  -3   6   4      104.24       87.62      5.46 o 
  -2   6   4       35.37       34.00      2.05 o 
  -1   6   4      363.83      394.67      4.29 o 
   0   6   4        8.63        6.54      0.76 o 
   1   6   4       11.93       16.71      1.43 o 
   2   6   4      833.82      858.78     12.37 o 
   3   6   4        0.99        0.05      1.57 o 
   4   6   4       63.14       64.44      8.82 o 
   5   6   4       41.99       41.47      4.73 o 
  -5   7   4        0.39        1.92      2.69 o 
  -4   7   4       43.25       48.45      9.68 o 
  -3   7   4      112.45       99.44      5.07 o 
  -2   7   4      226.73      206.24      4.39 o 
  -1   7   4      307.92      286.19      3.90 o 
   0   7   4      286.64      295.85      3.93 o 
   1   7   4      478.48      449.42      5.00 o 
   2   7   4        9.24       13.09      2.46 o 
   3   7   4       42.03       56.51      4.93 o 
   4   7   4        4.84        2.31      2.17 o 
   5   7   4        0.23       -0.25      2.62 o 
  -5   8   4        3.70       10.70      3.47 o 
  -4   8   4       78.55       93.41      9.95 o 
  -3   8   4        1.61        2.74      1.46 o 
  -2   8   4      113.19      112.51      3.70 o 
  -1   8   4      116.42      107.17      2.73 o 
   0   8   4      586.87      621.93      6.74 o 
   1   8   4      144.61      143.76      2.70 o 
   2   8   4       33.05       36.31      2.78 o 
   3   8   4       33.81       37.93      3.87 o 
   4   8   4        5.41        3.53      2.69 o 
   5   8   4      406.33      411.05     20.64 o 
  -4   9   4       79.51       73.80     10.10 o 
  -3   9   4       33.03       29.34      2.92 o 
  -2   9   4      186.22      177.78      4.69 o 
  -1   9   4        3.94        4.14      1.16 o 
   0   9   4       48.13       43.20      1.97 o 
   1   9   4      125.16      134.10      2.80 o 
   2   9   4        0.01       -0.62      1.63 o 
   3   9   4        3.48        6.08      2.29 o 
   4   9   4       12.10        9.76      3.09 o 
   5   9   4       68.25       67.13     21.22 o 
  -4  10   4        2.53       11.66      5.53 o 
  -3  10   4       26.65       22.14      3.26 o 
  -2  10   4      265.43      236.54      5.57 o 
  -1  10   4      437.43      413.22      6.96 o 
   0  10   4       47.18       52.21      2.25 o 
   1  10   4       91.28       88.36      2.95 o 
   2  10   4       91.72       84.00      3.29 o 
   3  10   4       23.15       27.31      3.76 o 
   4  10   4        0.76        2.97      2.47 o 
   5  10   4        8.89        5.11      4.10 o 
  -4  11   4       96.60       95.54      8.68 o 
  -3  11   4        9.33        7.97      2.48 o 
  -2  11   4       27.10       27.34      2.60 o 
  -1  11   4      279.17      280.22      5.64 o 
   0  11   4       70.14       70.80      2.57 o 
   1  11   4       56.36       61.27      2.62 o 
   2  11   4        8.47        5.00      2.77 o 
   3  11   4       52.81       50.64      5.21 o 
   4  11   4       20.23       24.67      4.99 o 
   5  11   4       53.14       52.96      7.67 o 
  -4  12   4        6.34        8.75      4.84 o 
  -3  12   4        0.09        2.84      2.14 o 
  -2  12   4        1.65        1.68      2.74 o 
  -1  12   4       72.56       71.12      3.91 o 
   0  12   4        7.47        9.01      1.35 o 
   1  12   4       42.08       52.03      2.65 o 
   2  12   4       22.39       28.05      3.68 o 
   3  12   4        8.56        9.39      3.10 o 
   4  12   4       23.27       19.69      3.87 o 
  -3  13   4       18.13       17.38      5.76 o 
  -2  13   4       42.95       49.20      4.40 o 
  -1  13   4       63.90       67.07      3.06 o 
   0  13   4        7.27        7.01      2.68 o 
   1  13   4        3.39        5.23      1.55 o 
   2  13   4       69.55       67.36      5.50 o 
   3  13   4        1.68        2.72      2.39 o 
   4  13   4       29.86       29.23      5.77 o 
  -3  14   4        0.09        6.97      4.07 o 
  -2  14   4       36.09       36.58      4.03 o 
  -1  14   4      254.13      230.30      6.16 o 
   0  14   4       26.64       29.38      2.85 o 
   1  14   4       28.78       31.85      2.67 o 
   2  14   4       36.00       38.66      3.50 o 
   3  14   4        4.97        2.83      2.85 o 
   4  14   4        4.92        2.43      3.87 o 
  -2  15   4       44.08       44.25      5.16 o 
  -1  15   4        1.96        1.28      1.86 o 
   0  15   4        1.53        3.50      1.64 o 
   1  15   4        9.92        9.27      1.92 o 
   2  15   4       60.76       51.51      4.03 o 
   3  15   4        0.04       -0.07      3.48 o 
  -2  16   4        0.25        7.81      5.52 o 
  -1  16   4       71.69       70.98      4.32 o 
   0  16   4      156.67      153.80      7.63 o 
   1  16   4       28.49       38.55      3.41 o 
   2  16   4        1.37        1.29      1.87 o 
   3  16   4       41.33       31.05      6.09 o 
  -1  17   4        2.70        5.14      3.56 o 
   0  17   4       28.06       36.46      3.79 o 
   1  17   4       21.06       25.25      3.89 o 
   2  17   4       34.04       52.14      7.25 o 
   0  18   4        0.98        4.20      1.96 o 
   1  18   4        4.22        1.66      5.87 o 
  -1 -17   5       54.07       55.15      5.35 o 
   0 -17   5       96.91       94.72      4.82 o 
  -2 -16   5        0.10        0.11      2.51 o 
  -1 -16   5       79.89       84.82      8.36 o 
   0 -16   5       22.59       22.93      4.13 o 
   1 -16   5       36.88       39.07      6.18 o 
  -3 -15   5       39.70       26.52      5.65 o 
  -2 -15   5       33.38       35.78      4.54 o 
  -1 -15   5        9.23       10.57      3.79 o 
   0 -15   5       64.25       51.86      4.27 o 
   1 -15   5       46.11       46.24      6.29 o 
   2 -15   5        3.92       10.01      3.85 o 
  -3 -14   5        2.03       -1.37      2.43 o 
  -2 -14   5        8.68        8.88      3.22 o 
  -1 -14   5       44.67       45.03      3.62 o 
   0 -14   5       51.65       47.51      4.50 o 
   1 -14   5       73.64       78.69      6.06 o 
   2 -14   5        8.70       12.85      6.35 o 
  -4 -13   5        1.93        0.62      5.96 o 
  -3 -13   5        5.22        5.34      2.79 o 
  -2 -13   5       34.31       37.94      3.78 o 
  -1 -13   5       25.25       25.35      2.87 o 
   0 -13   5      252.37      241.97      8.08 o 
   1 -13   5        8.72        8.08      1.87 o 
   2 -13   5       12.53       23.53      8.19 o 
   3 -13   5       64.10       68.26      8.43 o 
  -4 -12   5        2.93       -0.19      3.00 o 
  -3 -12   5        0.01       -1.69      1.69 o 
  -2 -12   5      237.41      260.47      6.56 o 
  -1 -12   5        0.12        2.07      1.44 o 
   0 -12   5       45.33       47.84      3.50 o 
   1 -12   5       16.95       22.09      2.20 o 
   2 -12   5        3.88        6.74      3.20 o 
   3 -12   5        8.38       24.52      8.13 o 
  -4 -11   5        0.17       -1.44      2.88 o 
  -3 -11   5        5.53        3.96      1.94 o 
  -2 -11   5        0.02       -1.15      1.15 o 
  -1 -11   5       88.51       87.35      3.26 o 
   0 -11   5       10.85        7.23      1.83 o 
   1 -11   5      430.44      401.68      7.30 o 
   2 -11   5        0.01        1.70      3.02 o 
   3 -11   5        9.43       17.22      4.34 o 
   4 -11   5       80.55       98.22      8.61 o 
  -4 -10   5        2.24        1.11      2.05 o 
  -3 -10   5        0.08        0.21      1.56 o 
  -2 -10   5        0.04       -0.01      1.11 o 
  -1 -10   5     1142.24     1236.73     14.19 o 
   0 -10   5       26.72       28.21      2.03 o 
   1 -10   5      316.74      298.54      5.71 o 
   2 -10   5      200.38      212.64      7.28 o 
   3 -10   5        6.24       12.55      3.64 o 
   4 -10   5       22.11       26.24      4.79 o 
  -5  -9   5       15.22       12.02      3.76 o 
  -4  -9   5       12.36       12.99      3.05 o 
  -3  -9   5        0.84        1.79      1.44 o 
  -2  -9   5      196.44      191.06      4.62 o 
  -1  -9   5        0.11        0.69      0.99 o 
   0  -9   5        8.88        8.25      1.09 o 
   1  -9   5       99.53      112.99      3.17 o 
   2  -9   5       11.70       16.34      2.50 o 
   3  -9   5        0.12        4.26      6.93 o 
   4  -9   5       88.08      116.97     19.95 o 
  -5  -8   5       14.84       13.88      5.37 o 
  -4  -8   5        6.93        9.16      3.06 o 
  -3  -8   5       67.98       67.21      3.80 o 
  -2  -8   5        0.09        0.07      0.96 o 
  -1  -8   5       31.04       34.13      2.15 o 
   0  -8   5        3.89        6.13      0.92 o 
   1  -8   5       13.09       17.38      1.61 o 
   2  -8   5        2.89        9.89      2.19 o 
   3  -8   5       12.72        8.07      3.64 o 
   4  -8   5       27.99       31.85      8.04 o 
  -5  -7   5       20.68       20.32      6.18 o 
  -4  -7   5        1.61        3.55      1.76 o 
  -3  -7   5       22.57       18.29      2.30 o 
  -2  -7   5      321.67      313.41      5.71 o 
  -1  -7   5      226.48      240.66      3.82 o 
   0  -7   5        5.53        5.77      0.86 o 
   1  -7   5      100.23      103.67      2.80 o 
   2  -7   5      957.00      929.65     17.59 o 
   3  -7   5        1.75        1.15      1.56 o 
   4  -7   5        8.45        3.72      3.66 o 
   5  -7   5       72.91       97.69     10.23 o 
  -5  -6   5        0.28        1.38      2.69 o 
  -4  -6   5       64.03       65.61      4.54 o 
  -3  -6   5      199.04      202.64      7.04 o 
  -2  -6   5       17.87       17.80      1.99 o 
  -1  -6   5      226.72      220.26      5.32 o 
   0  -6   5        3.08        1.28      0.61 o 
   1  -6   5        1.08       -0.71      0.71 o 
   2  -6   5       15.90       17.27      2.21 o 
   3  -6   5        0.77       -0.27      1.55 o 
   4  -6   5        9.14        8.01      3.41 o 
   5  -6   5        1.91        3.53      5.15 o 
  -5  -5   5        1.32        1.05      5.81 o 
  -4  -5   5      107.35      101.00      5.58 o 
  -3  -5   5      108.60      102.76      4.97 o 
  -2  -5   5       39.14       43.87      2.72 o 
  -1  -5   5      132.87      161.89      3.45 o 
   0  -5   5       35.29       37.15      1.43 o 
   1  -5   5       96.21       94.18      2.96 o 
   2  -5   5        1.65        1.01      1.24 o 
   3  -5   5       48.01       42.14      3.88 o 
   4  -5   5       20.97       19.63      5.97 o 
   5  -5   5       27.26       44.77      7.85 o 
  -5  -4   5       15.23       -5.65      6.61 o 
  -4  -4   5      462.25      431.79     11.29 o 
  -3  -4   5       33.46       31.91      3.25 o 
  -2  -4   5      127.64      128.39      3.81 o 
  -1  -4   5     1240.76     1321.55     22.74 o 
   0  -4   5       52.21       60.42      1.73 o 
   1  -4   5       37.66       42.15      2.09 o 
   2  -4   5       14.69       22.87      2.25 o 
   3  -4   5      213.59      195.47      7.62 o 
   4  -4   5        1.67        6.90      2.14 o 
   5  -4   5        0.13        8.48      3.45 o 
  -5  -3   5        8.31       11.18      9.21 o 
  -4  -3   5       36.92       39.20      4.03 o 
  -3  -3   5      166.23      165.16      5.97 o 
  -2  -3   5      202.96      217.97      4.01 o 
  -1  -3   5        0.15       -0.25      0.54 o 
   0  -3   5       26.26       23.28      1.19 o 
   1  -3   5       57.37       58.73      2.20 o 
   2  -3   5      688.24      681.88     10.92 o 
   3  -3   5       21.02       22.95      2.87 o 
   4  -3   5       12.11        8.56      4.60 o 
   5  -3   5       46.57       72.57     17.71 o 
  -5  -2   5       23.43       20.68      4.66 o 
  -4  -2   5      141.30      134.17      9.64 o 
  -3  -2   5       52.64       47.59      3.34 o 
  -2  -2   5        6.05        8.16      0.84 o 
  -1  -2   5     1643.82     1690.85     17.61 o 
   0  -2   5      203.10      201.84      3.35 o 
   1  -2   5      352.22      326.70      3.79 o 
   2  -2   5      974.38      969.25     11.06 o 
   3  -2   5      350.18      354.51      6.34 o 
   4  -2   5        0.86        4.94      2.04 o 
   5  -2   5        0.10        6.10      2.59 o 
  -5  -1   5        0.35        2.45      3.11 o 
  -4  -1   5      133.47      127.73      7.55 o 
  -3  -1   5      200.80      204.95      4.60 o 
  -2  -1   5       74.64       81.10      2.06 o 
  -1  -1   5      795.10      836.55      8.63 o 
   0  -1   5     1168.40     1130.73     11.02 o 
   1  -1   5      174.88      180.24      3.92 o 
   2  -1   5     4251.25     4224.96     36.06 o 
   3  -1   5       30.00       36.37      2.44 o 
   4  -1   5        0.70        0.09      1.41 o 
   5  -1   5       69.95       65.44      7.86 o 
  -5   0   5        0.27       -0.34      3.11 o 
  -4   0   5       37.95       40.85      5.10 o 
  -3   0   5        8.66        9.39      1.33 o 
  -2   0   5      710.35      724.91      8.15 o 
  -1   0   5        3.00        4.38      0.63 o 
   0   0   5      265.89      274.88      3.60 o 
   1   0   5      237.58      200.95      3.65 o 
   2   0   5      423.41      437.15      5.42 o 
   3   0   5       16.62       17.60      1.55 o 
   4   0   5        0.00        0.31      1.28 o 
   5   0   5      106.55      101.20      7.12 o 
  -5   1   5       57.97       62.85      6.84 o 
  -4   1   5       34.69       28.04      5.59 o 
  -3   1   5       68.85       65.67      3.06 o 
  -2   1   5       15.22       18.48      1.22 o 
  -1   1   5        2.51        1.09      0.51 o 
   0   1   5      407.56      376.17      4.51 o 
   1   1   5      311.85      324.49      4.61 o 
   2   1   5     1079.69     1069.37     11.57 o 
   3   1   5      138.48      139.34      3.06 o 
   4   1   5        6.20        7.54      1.58 o 
   5   1   5      190.39      195.10      9.65 o 
  -5   2   5       30.92       25.61      4.79 o 
  -4   2   5        4.62        3.74      2.64 o 
  -3   2   5       75.25       72.90      3.33 o 
  -2   2   5      317.62      318.50      4.57 o 
  -1   2   5      178.93      150.15      2.27 o 
   0   2   5      414.03      375.81      4.48 o 
   1   2   5       22.16       20.90      1.14 o 
   2   2   5      366.05      354.93      5.49 o 
   3   2   5      195.24      199.61      3.65 o 
   4   2   5        8.25        6.90      1.42 o 
   5   2   5       48.51       48.83      5.85 o 
  -5   3   5        1.40       -0.42      2.53 o 
  -4   3   5       12.27       11.66      3.28 o 
  -3   3   5       23.97       24.62      2.85 o 
  -2   3   5      253.45      260.49      4.42 o 
  -1   3   5      396.61      447.68      4.72 o 
   0   3   5       68.17       50.41      1.41 o 
   1   3   5       75.11       72.02      2.25 o 
   2   3   5      213.95      216.80      4.32 o 
   3   3   5      166.97      165.44      3.49 o 
   4   3   5       18.89       16.38      2.16 o 
   5   3   5        0.29       -1.69      2.21 o 
  -5   4   5        0.66        4.31      3.19 o 
  -4   4   5      109.04      102.20      6.79 o 
  -3   4   5        3.71        6.88      1.87 o 
  -2   4   5        7.02        2.89      0.91 o 
  -1   4   5       23.81       28.74      1.20 o 
   0   4   5      163.87      145.80      2.29 o 
   1   4   5      413.32      414.49      6.09 o 
   2   4   5      448.53      447.84     11.10 o 
   3   4   5       18.65       18.90      1.80 o 
   4   4   5       37.55       41.90      5.85 o 
   5   4   5        0.40       -1.21      1.88 o 
  -5   5   5       21.85       26.33      5.04 o 
  -4   5   5      324.50      320.22     11.78 o 
  -3   5   5        3.35        3.69      2.04 o 
  -2   5   5        0.44       -0.70      0.84 o 
  -1   5   5      118.33      115.90      2.11 o 
   0   5   5        1.35        0.49      0.48 o 
   1   5   5       46.10       49.25      2.06 o 
   2   5   5       36.47       45.62      3.39 o 
   3   5   5        0.00        1.58      1.66 o 
   4   5   5       74.47       75.86      4.96 o 
   5   5   5       70.57       77.79      7.80 o 
  -5   6   5        5.94        8.76      3.06 o 
  -4   6   5       57.69       50.68      4.84 o 
  -3   6   5       35.94       35.85      3.67 o 
  -2   6   5        0.41        0.60      1.05 o 
  -1   6   5        7.14       10.80      0.89 o 
   0   6   5       11.64       20.29      1.05 o 
   1   6   5        5.75        9.05      0.96 o 
   2   6   5       87.51      105.42      3.69 o 
   3   6   5        0.03        0.89      1.60 o 
   4   6   5      105.15       97.95      5.51 o 
   5   6   5       86.11       86.47      5.65 o 
  -5   7   5        4.54        6.83      3.10 o 
  -4   7   5        7.02        9.43      4.77 o 
  -3   7   5       36.22       34.16      3.12 o 
  -2   7   5        9.86        9.46      1.42 o 
  -1   7   5      212.05      208.71      3.70 o 
   0   7   5        5.57       11.62      0.98 o 
   1   7   5      222.10      233.09      4.02 o 
   2   7   5       30.22       29.75      2.47 o 
   3   7   5       10.01       10.66      3.89 o 
   4   7   5        2.80        0.80      2.37 o 
   5   7   5      120.42      127.01     27.62 o 
  -4   8   5       39.70       31.70      5.54 o 
  -3   8   5      343.92      320.17      8.17 o 
  -2   8   5        1.24       -0.94      0.94 o 
  -1   8   5       28.99       31.03      1.81 o 
   0   8   5      262.72      246.40      4.01 o 
   1   8   5      235.84      238.84      3.93 o 
   2   8   5      233.91      255.64      6.22 o 
   3   8   5       30.39       32.52      3.57 o 
   4   8   5       81.86       85.22      7.31 o 
   5   8   5        0.58       -1.21      2.76 o 
  -4   9   5        0.00        2.83      3.38 o 
  -3   9   5        3.95        4.94      1.70 o 
  -2   9   5       17.46       18.51      1.96 o 
  -1   9   5        0.10       -0.90      0.93 o 
   0   9   5      948.39      951.72     10.23 o 
   1   9   5       19.62       24.62      1.75 o 
   2   9   5      154.62      166.17      6.36 o 
   3   9   5       26.41       27.38      4.05 o 
   4   9   5       20.33       20.48      3.58 o 
   5   9   5       10.75       10.26      4.33 o 
  -4  10   5       16.11       22.73      5.13 o 
  -3  10   5        0.04        2.03      1.45 o 
  -2  10   5        3.51        3.54      1.43 o 
  -1  10   5      101.25      101.98      3.39 o 
   0  10   5      150.03      156.56      3.51 o 
   1  10   5       83.76       91.86      2.99 o 
   2  10   5      137.23      130.47      4.75 o 
   3  10   5       65.76       79.42      5.95 o 
   4  10   5       29.38       26.86      4.10 o 
   5  10   5      113.95      116.43     14.53 o 
  -4  11   5        8.81       15.76      4.50 o 
  -3  11   5       26.02       19.97      3.37 o 
  -2  11   5       49.47       49.92      3.81 o 
  -1  11   5        2.35        2.62      1.23 o 
   0  11   5      449.95      450.03      7.49 o 
   1  11   5        0.88        1.24      1.02 o 
   2  11   5        0.55        0.19      1.87 o 
   3  11   5      120.43      111.25      6.18 o 
   4  11   5        9.18        5.67      2.96 o 
   5  11   5       26.87       18.95      5.32 o 
  -3  12   5        0.04        2.55      2.10 o 
  -2  12   5        9.44       12.51      1.90 o 
  -1  12   5       19.48       19.90      2.02 o 
   0  12   5       90.16       96.34      3.99 o 
   1  12   5        4.92        6.94      1.58 o 
   2  12   5       28.03       26.82      4.42 o 
   3  12   5      110.62      104.59      7.27 o 
   4  12   5        1.87        1.80      3.18 o 
  -3  13   5       39.81       33.86      5.18 o 
  -2  13   5       53.45       51.68      4.51 o 
  -1  13   5        4.05        7.34      1.52 o 
   0  13   5       13.23       16.15      2.80 o 
   1  13   5       24.33       28.19      3.51 o 
   2  13   5       33.45       42.13      6.62 o 
   3  13   5       83.84       77.60      7.01 o 
   4  13   5        1.50        3.60      3.67 o 
  -3  14   5        0.86        8.84      4.66 o 
  -2  14   5       36.06       36.32      4.06 o 
  -1  14   5       63.80       65.01      4.50 o 
   0  14   5      231.19      229.70      6.24 o 
   1  14   5       50.83       58.73      3.31 o 
   2  14   5       12.34       10.62      2.99 o 
   3  14   5        1.02       -2.75      3.69 o 
   4  14   5       17.51       10.46      4.59 o 
  -2  15   5        2.33        2.75      6.22 o 
  -1  15   5       36.96       41.77      3.74 o 
   0  15   5        9.15       14.44      2.48 o 
   1  15   5        8.45       10.36      1.92 o 
   2  15   5       26.31       41.25      6.98 o 
   3  15   5       10.83        9.83      4.20 o 
  -2  16   5        0.41       -2.35      2.35 o 
  -1  16   5        0.55        1.41      3.20 o 
   0  16   5       55.06       62.78      4.34 o 
   1  16   5       47.91       63.98      5.33 o 
   2  16   5        0.79        3.07      2.33 o 
   3  16   5      285.40      277.08     13.36 o 
  -1  17   5        1.81        2.07      2.92 o 
   0  17   5      121.60      132.95      5.83 o 
   1  17   5        4.38        7.70      3.55 o 
   2  17   5       27.27       28.75      3.91 o 
  -2 -16   6       61.76       70.62     10.35 o 
  -1 -16   6       90.98       91.35      6.13 o 
   0 -16   6        1.13        2.16      1.89 o 
   1 -16   6       32.54       37.75      6.11 o 
  -2 -15   6        0.02       -2.31      2.48 o 
  -1 -15   6      261.05      268.64      9.29 o 
   0 -15   6        1.28        1.13      1.81 o 
   1 -15   6        0.66        2.49      4.90 o 
   2 -15   6      106.22       92.49      7.45 o 
  -3 -14   6       18.75        8.76      3.77 o 
  -2 -14   6       86.80       97.60      6.61 o 
  -1 -14   6      171.61      177.85      7.34 o 
   0 -14   6       57.64       60.37      5.96 o 
   1 -14   6       24.82       30.38      4.09 o 
   2 -14   6       10.75        8.51      3.38 o 
  -3 -13   6      111.68       92.65      5.85 o 
  -2 -13   6       29.67       31.15      3.64 o 
  -1 -13   6       35.06       38.85      4.17 o 
   0 -13   6      110.97      106.44      5.17 o 
   1 -13   6        1.06        4.16      2.07 o 
   2 -13   6        4.15        3.33      4.14 o 
   3 -13   6       18.22       21.17      9.14 o 
  -4 -12   6       71.65       74.65      7.06 o 
  -3 -12   6        0.00       -0.27      1.76 o 
  -2 -12   6        7.85        4.28      1.80 o 
  -1 -12   6       32.81       35.51      4.47 o 
   0 -12   6       70.65       70.50      6.59 o 
   1 -12   6        2.37       -1.18      1.29 o 
   2 -12   6        7.91        5.74      6.40 o 
   3 -12   6       34.64       50.05      6.80 o 
  -4 -11   6      115.57      125.20     10.77 o 
  -3 -11   6       10.77        8.72      2.22 o 
  -2 -11   6        1.43       -0.24      1.30 o 
  -1 -11   6       26.10       24.38      2.90 o 
   0 -11   6       32.75       31.62      3.97 o 
   1 -11   6        0.30        0.12      1.16 o 
   2 -11   6       27.47       33.80      3.99 o 
   3 -11   6        3.83        9.84      3.51 o 
   4 -11   6        0.00       -1.25      5.10 o 
  -4 -10   6        0.03       -1.40      1.83 o 
  -3 -10   6       10.66        9.17      2.12 o 
  -2 -10   6       12.18       12.35      1.80 o 
  -1 -10   6        1.21        0.09      1.20 o 
   0 -10   6      114.55      114.03      4.28 o 
   1 -10   6       12.96       11.91      1.78 o 
   2 -10   6        0.92        5.21      2.72 o 
   3 -10   6        3.55        3.15      3.32 o 
   4 -10   6        1.80        5.23      5.63 o 
  -4  -9   6       45.17       57.33      4.30 o 
  -3  -9   6      114.08      112.78      4.63 o 
  -2  -9   6       18.46       19.84      1.98 o 
  -1  -9   6     2035.82     2102.22     21.51 o 
   0  -9   6        0.59       -0.70      0.93 o 
   1  -9   6       33.57       33.72      2.20 o 
   2  -9   6      179.57      172.10      6.50 o 
   3  -9   6        6.79        5.58      3.39 o 
   4  -9   6        8.61       18.20      5.85 o 
  -5  -8   6       60.81       65.22      6.36 o 
  -4  -8   6        6.06       11.18      2.35 o 
  -3  -8   6        1.50        1.72      1.52 o 
  -2  -8   6      257.35      253.35      5.31 o 
  -1  -8   6      738.75      758.15      9.60 o 
   0  -8   6        6.48        6.86      1.23 o 
   1  -8   6        1.40        0.38      1.11 o 
   2  -8   6       39.17       37.24      4.47 o 
   3  -8   6        1.97        6.15      2.11 o 
   4  -8   6        7.78       15.09      4.22 o 
  -5  -7   6        5.16        5.35      6.02 o 
  -4  -7   6        1.27        4.35      1.85 o 
  -3  -7   6      116.11      107.66      5.48 o 
  -2  -7   6        0.18       -0.09      1.08 o 
  -1  -7   6       83.46       84.41      2.35 o 
   0  -7   6      187.89      196.81      3.11 o 
   1  -7   6       91.70       85.07      2.68 o 
   2  -7   6      243.72      222.24      7.25 o 
   3  -7   6       48.25       53.03      4.15 o 
   4  -7   6        3.66        4.41      3.17 o 
   5  -7   6       10.73       23.45     14.08 o 
  -5  -6   6       66.48       90.23     13.47 o 
  -4  -6   6        0.50        0.84      1.94 o 
  -3  -6   6       10.15        8.09      2.49 o 
  -2  -6   6        0.19        0.65      1.10 o 
  -1  -6   6      331.83      318.03      4.74 o 
   0  -6   6      465.37      476.76      5.63 o 
   1  -6   6        2.64        2.86      1.00 o 
   2  -6   6      408.61      401.91      8.41 o 
   3  -6   6       26.05       28.90      5.43 o 
   4  -6   6       81.93       78.91      7.09 o 
   5  -6   6       13.89       22.74      4.87 o 
  -5  -5   6       23.92       31.10      8.92 o 
  -4  -5   6       40.38       42.95      5.75 o 
  -3  -5   6        2.36       -0.33      1.43 o 
  -2  -5   6       18.34       13.78      1.82 o 
  -1  -5   6       33.30       37.94      1.42 o 
   0  -5   6       24.30       26.86      1.38 o 
   1  -5   6      129.71      135.51      4.31 o 
   2  -5   6       43.76       50.65      3.38 o 
   3  -5   6        3.60        4.34      2.08 o 
   4  -5   6        6.92       11.60      4.37 o 
   5  -5   6       11.42       23.55      9.18 o 
  -5  -4   6        1.66        3.93      5.66 o 
  -4  -4   6        0.03       -0.85      1.74 o 
  -3  -4   6       14.92       15.89      2.51 o 
  -2  -4   6       45.55       49.32      2.87 o 
  -1  -4   6      581.52      608.01      6.98 o 
   0  -4   6        2.91        4.93      0.80 o 
   1  -4   6      387.20      410.10      6.55 o 
   2  -4   6      136.28      139.06      4.54 o 
   3  -4   6       12.81       19.48      2.94 o 
   4  -4   6       24.57       28.54      3.92 o 
   5  -4   6        1.12       -0.98      4.34 o 
  -5  -3   6        1.67       -2.66      4.51 o 
  -4  -3   6       19.73       21.58      3.25 o 
  -3  -3   6       51.49       53.13      4.93 o 
  -2  -3   6       25.28       21.61      1.72 o 
  -1  -3   6       54.49       54.20      1.91 o 
   0  -3   6       29.31       27.49      1.35 o 
   1  -3   6      428.98      457.64      6.84 o 
   2  -3   6       45.97       50.55      3.95 o 
   3  -3   6       42.06       47.05      4.05 o 
   4  -3   6       82.47       79.78      6.19 o 
   5  -3   6        0.43        2.99      5.04 o 
  -5  -2   6        8.83        6.34      3.63 o 
  -4  -2   6       23.53       24.87      4.94 o 
  -3  -2   6        2.87        1.11      1.44 o 
  -2  -2   6       65.53       68.05      1.95 o 
  -1  -2   6       94.58       85.94      2.31 o 
   0  -2   6       65.11       77.91      2.18 o 
   1  -2   6      157.91      174.38      3.16 o 
   2  -2   6        9.80        8.99      1.97 o 
   3  -2   6       28.16       26.38      3.10 o 
   4  -2   6        1.90        0.61      1.92 o 
   5  -2   6        6.53       17.59      9.67 o 
  -5  -1   6        0.04       -0.46      2.94 o 
  -4  -1   6       49.29       45.58      5.43 o 
  -3  -1   6       40.57       48.16      4.04 o 
  -2  -1   6       98.34       92.86      2.33 o 
  -1  -1   6       61.08       48.06      2.53 o 
   0  -1   6       24.00       23.88      1.18 o 
   1  -1   6      116.01      115.40      2.31 o 
   2  -1   6      727.57      708.52      8.35 o 
   3  -1   6        8.97        8.41      1.60 o 
   4  -1   6        1.28        4.27      1.96 o 
   5  -1   6       24.24       12.13      4.02 o 
  -5   0   6        0.09        5.42      3.45 o 
  -4   0   6        0.07       -0.12      1.72 o 
  -3   0   6       14.72       17.61      2.68 o 
  -2   0   6       59.49       55.64      1.90 o 
  -1   0   6     1670.78     1614.04     15.53 o 
   0   0   6       36.04       38.64      1.39 o 
   1   0   6      342.48      330.86      5.12 o 
   2   0   6      131.71      116.79      2.62 o 
   3   0   6        2.40        3.80      1.39 o 
   4   0   6        1.15        0.92      1.44 o 
   5   0   6       34.59       27.21      6.79 o 
  -5   1   6       17.33       13.85      6.89 o 
  -4   1   6       39.09       41.12      5.18 o 
  -3   1   6     1491.40     1483.07     34.65 o 
  -2   1   6      131.87      120.56      2.78 o 
  -1   1   6      459.14      428.23      5.10 o 
   0   1   6      812.54      791.74      7.77 o 
   1   1   6       11.16       10.07      0.97 o 
   2   1   6      242.61      243.83      4.39 o 
   3   1   6       26.31       27.12      1.80 o 
   4   1   6       51.79       52.93      3.08 o 
   5   1   6        9.46        6.49      2.58 o 
  -5   2   6       15.53        6.48      5.07 o 
  -4   2   6       70.48       73.15      6.37 o 
  -3   2   6      362.70      345.14     11.13 o 
  -2   2   6       10.70        6.83      0.98 o 
  -1   2   6      270.53      257.83      3.34 o 
   0   2   6       12.03        9.79      0.84 o 
   1   2   6       81.01       71.62      1.96 o 
   2   2   6      215.53      207.86      4.06 o 
   3   2   6        6.37        7.35      1.29 o 
   4   2   6       21.88       24.01      2.34 o 
   5   2   6       23.08       20.07      3.42 o 
  -5   3   6       18.42       26.20      4.80 o 
  -4   3   6       14.47       17.64      4.57 o 
  -3   3   6        0.32        0.93      1.56 o 
  -2   3   6       63.31       67.58      2.37 o 
  -1   3   6       16.16       15.11      0.96 o 
   0   3   6        1.76        1.89      0.65 o 
   1   3   6       88.87       93.43      2.63 o 
   2   3   6      732.83      747.93      9.35 o 
   3   3   6        0.21        0.51      1.12 o 
   4   3   6       15.83       15.74      2.32 o 
   5   3   6       41.95       40.51     11.08 o 
  -5   4   6       10.09       14.75      3.92 o 
  -4   4   6        0.39        8.67      4.32 o 
  -3   4   6      443.72      413.55      9.96 o 
  -2   4   6       47.69       52.87      2.22 o 
  -1   4   6       75.04       99.32      2.03 o 
   0   4   6     4559.96     4578.83     38.64 o 
   1   4   6       32.93       34.98      1.60 o 
   2   4   6      227.39      219.57      4.63 o 
   3   4   6      211.38      215.72      5.78 o 
   4   4   6       41.79       39.62      3.37 o 
   5   4   6        5.84        4.80      2.84 o 
  -5   5   6        0.03        2.45      3.82 o 
  -4   5   6        4.28        6.31      2.69 o 
  -3   5   6       51.68       47.94      4.98 o 
  -2   5   6        8.52        7.39      1.36 o 
  -1   5   6       29.49       36.07      1.44 o 
   0   5   6        0.04       -0.31      0.51 o 
   1   5   6      203.77      208.44      3.88 o 
   2   5   6       46.61       50.15      2.67 o 
   3   5   6       65.64       66.98      4.23 o 
   4   5   6        0.70        2.70      1.86 o 
   5   5   6       27.14       25.32      3.30 o 
  -5   6   6       34.68       29.00      7.96 o 
  -4   6   6        7.99        5.59      2.36 o 
  -3   6   6      195.41      186.30      8.24 o 
  -2   6   6       25.79       33.76      2.37 o 
  -1   6   6       10.36       14.86      1.25 o 
   0   6   6      106.65       85.52      1.75 o 
   1   6   6       66.94       68.39      2.61 o 
   2   6   6       16.29       14.47      2.78 o 
   3   6   6      259.31      258.98      7.74 o 
   4   6   6       15.56       10.47      2.77 o 
   5   6   6       49.46       45.56      4.18 o 
  -5   7   6       11.92       24.07      4.59 o 
  -4   7   6       19.93       21.42      3.55 o 
  -3   7   6       65.06       61.37      3.76 o 
  -2   7   6      206.69      186.16      4.77 o 
  -1   7   6       26.54       30.05      1.74 o 
   0   7   6       65.96       64.57      1.77 o 
   1   7   6      894.00      860.54      9.89 o 
   2   7   6        6.21        8.87      1.99 o 
   3   7   6       15.95       12.67      2.78 o 
   4   7   6       12.77        9.82      2.87 o 
   5   7   6        9.49        8.58      2.78 o 
  -4   8   6        4.54        5.92      2.51 o 
  -3   8   6       16.02        9.67      2.04 o 
  -2   8   6        0.26        0.42      1.01 o 
  -1   8   6        9.19        9.38      1.25 o 
   0   8   6      199.17      207.61      3.70 o 
   1   8   6      147.22      152.04      3.78 o 
   2   8   6        9.05       12.71      2.51 o 
   3   8   6       84.99       80.58      4.93 o 
   4   8   6        0.48       -0.12      2.04 o 
   5   8   6        2.28        6.98      2.84 o 
  -4   9   6        1.88        3.02      3.48 o 
  -3   9   6       25.94       14.93      3.35 o 
  -2   9   6        3.97        5.48      1.45 o 
  -1   9   6        0.07        0.07      1.00 o 
   0   9   6      520.69      506.66      6.58 o 
   1   9   6      460.75      439.44      6.45 o 
   2   9   6        5.30        6.95      2.39 o 
   3   9   6        3.20        3.77      2.39 o 
   4   9   6        5.09        4.80      3.02 o 
   5   9   6        0.13       -2.88      2.88 o 
  -4  10   6        2.17        3.96      3.37 o 
  -3  10   6      132.83      106.98      4.96 o 
  -2  10   6        5.44        3.81      1.34 o 
  -1  10   6       90.55       85.32      3.37 o 
   0  10   6     1495.99     1428.73     16.98 o 
   1  10   6       27.00       27.09      1.95 o 
   2  10   6       46.25       48.78      4.24 o 
   3  10   6        0.01       -1.37      2.03 o 
   4  10   6       85.93       76.88      9.56 o 
   5  10   6       23.98       21.74      5.29 o 
  -4  11   6       14.00        9.19      5.92 o 
  -3  11   6       30.31       19.54      3.56 o 
  -2  11   6        3.91        6.27      1.62 o 
  -1  11   6        1.29        1.98      1.39 o 
   0  11   6       12.72       12.32      2.16 o 
   1  11   6        5.19        9.11      1.65 o 
   2  11   6      108.68      109.82      5.70 o 
   3  11   6       37.82       28.71      4.00 o 
   4  11   6        1.46       -0.89      2.44 o 
  -3  12   6        7.98        4.65      3.15 o 
  -2  12   6        5.99        3.35      2.49 o 
  -1  12   6       49.01       54.89      2.86 o 
   0  12   6      383.51      368.16      7.85 o 
   1  12   6       85.94       82.01      3.35 o 
   2  12   6        0.28       -1.70      1.70 o 
   3  12   6       70.04       70.25      5.85 o 
   4  12   6       91.96       95.37     25.02 o 
  -3  13   6        5.13        5.77      3.46 o 
  -2  13   6       13.84       14.88      2.83 o 
  -1  13   6        0.50        3.41      1.82 o 
   0  13   6      204.89      192.48      5.71 o 
   1  13   6      145.13      148.58      4.38 o 
   2  13   6       59.47       66.38      5.45 o 
   3  13   6       62.01       55.61      5.56 o 
   4  13   6        1.02       -2.28      3.12 o 
  -3  14   6        3.93        5.31      5.15 o 
  -2  14   6        2.53        2.30      6.33 o 
  -1  14   6        0.99        5.93      1.56 o 
   0  14   6       59.88       63.11      5.96 o 
   1  14   6       48.05       55.87      3.26 o 
   2  14   6       26.69       30.08      5.08 o 
   3  14   6       43.79       39.07      8.61 o 
   4  14   6       12.33        7.71      4.55 o 
  -2  15   6        1.36       -2.34      2.34 o 
  -1  15   6        4.43        9.14      2.31 o 
   0  15   6       17.77       18.95      2.42 o 
   1  15   6       10.74       10.89      2.22 o 
   2  15   6       48.88       51.92      4.27 o 
   3  15   6        0.03       -1.37      3.20 o 
  -1  16   6        5.20        5.19      1.97 o 
   0  16   6        8.26        8.76      2.16 o 
   1  16   6       37.76       48.45      4.80 o 
   2  16   6      179.55      168.70      7.44 o 
   3  16   6      102.11       82.41      9.16 o 
  -1  17   6        8.48       13.34      2.49 o 
   0  17   6        3.11        6.55      2.40 o 
   1  17   6        1.83        5.03      2.97 o 
   2  17   6       32.10       37.13      5.62 o 
  -1 -16   7      137.18      126.34     12.37 o 
   0 -16   7        2.04        1.65      1.90 o 
  -2 -15   7        0.09       -2.42      2.42 o 
  -1 -15   7        0.00        0.20      1.95 o 
   0 -15   7       13.14       11.27      2.40 o 
   1 -15   7       14.45       13.04      3.42 o 
  -3 -14   7        8.43        4.55      3.52 o 
  -2 -14   7       10.62        7.56      4.10 o 
  -1 -14   7       60.87       59.49      6.49 o 
   0 -14   7        0.25        0.23      1.67 o 
   1 -14   7        3.22        4.42      4.34 o 
   2 -14   7        5.70       19.64      6.91 o 
  -3 -13   7       11.85        8.05      3.48 o 
  -2 -13   7       50.94       55.93      5.27 o 
  -1 -13   7       31.04       38.08      4.49 o 
   0 -13   7        2.86        0.79      1.62 o 
   1 -13   7       13.66       12.14      2.91 o 
   2 -13   7       33.34       30.94     17.68 o 
   3 -13   7       36.69       51.37     11.75 o 
  -4 -12   7       18.13       13.25      4.29 o 
  -3 -12   7        4.19        3.06      2.21 o 
  -2 -12   7       60.17       55.83      4.39 o 
  -1 -12   7       74.16       79.97      5.04 o 
   0 -12   7       10.59        9.39      2.15 o 
   1 -12   7       60.31       57.07      5.73 o 
   2 -12   7       16.47       13.55      3.89 o 
   3 -12   7        0.08       12.82      9.53 o 
  -4 -11   7        2.94        3.46      3.21 o 
  -3 -11   7        6.07        5.91      2.20 o 
  -2 -11   7       21.10       18.22      2.23 o 
  -1 -11   7       14.99       15.28      2.90 o 
   0 -11   7       39.19       40.94      4.22 o 
   1 -11   7        3.16        1.64      1.37 o 
   2 -11   7        0.24        4.34      2.10 o 
   3 -11   7        4.04        6.24      3.62 o 
  -4 -10   7        5.82        9.15      3.27 o 
  -3 -10   7        0.04        0.43      1.68 o 
  -2 -10   7        1.34       -1.11      1.11 o 
  -1 -10   7        3.35        3.56      2.00 o 
   0 -10   7        5.90        2.97      1.65 o 
   1 -10   7        7.99        8.80      1.66 o 
   2 -10   7        3.55        5.55      2.15 o 
   3 -10   7        5.55       10.19      5.47 o 
   4 -10   7      163.71      183.99     17.96 o 
  -4  -9   7      121.35      132.71      5.56 o 
  -3  -9   7        7.86       13.61      2.29 o 
  -2  -9   7       49.71       53.08      3.29 o 
  -1  -9   7       43.81       50.45      2.62 o 
   0  -9   7      129.34      135.02      4.57 o 
   1  -9   7       26.08       24.95      2.14 o 
   2  -9   7       34.69       35.85      4.51 o 
   3  -9   7       33.04       33.24      5.57 o 
   4  -9   7        2.18       14.97      6.74 o 
  -5  -8   7        2.22        0.19      8.82 o 
  -4  -8   7       60.39       60.82      5.13 o 
  -3  -8   7        1.60        2.79      1.62 o 
  -2  -8   7        9.11       10.89      2.04 o 
  -1  -8   7       29.66       34.45      2.23 o 
   0  -8   7      102.59       98.52      3.30 o 
   1  -8   7       26.66       28.69      2.52 o 
   2  -8   7       58.83       51.57      5.03 o 
   3  -8   7        2.45        4.22      2.86 o 
   4  -8   7        0.25       11.43      4.62 o 
  -5  -7   7       12.29       16.00      5.07 o 
  -4  -7   7        1.24       -1.27      1.98 o 
  -3  -7   7       35.66       31.47      3.79 o 
  -2  -7   7       81.52       79.33      3.71 o 
  -1  -7   7      285.42      283.57      6.74 o 
   0  -7   7       76.22       87.06      2.30 o 
   1  -7   7      326.80      325.55      5.41 o 
   2  -7   7       10.55       14.04      2.71 o 
   3  -7   7        2.00        7.72      2.39 o 
   4  -7   7        0.17       14.80      3.67 o 
  -5  -6   7        3.99       18.45      7.76 o 
  -4  -6   7        5.87        4.84      2.34 o 
  -3  -6   7       41.25       24.40      3.28 o 
  -2  -6   7        0.63       -0.31      1.00 o 
  -1  -6   7       35.79       35.74      2.05 o 
   0  -6   7       26.38       28.97      1.47 o 
   1  -6   7        1.61        0.80      0.97 o 
   2  -6   7       10.85       11.64      2.58 o 
   3  -6   7       11.39       10.39      2.45 o 
   4  -6   7        0.37        4.91      2.96 o 
   5  -6   7        2.91        9.19      6.33 o 
  -5  -5   7        2.69        3.24      5.88 o 
  -4  -5   7       31.27       24.11      3.57 o 
  -3  -5   7      358.53      321.10      9.22 o 
  -2  -5   7        0.00        0.31      0.97 o 
  -1  -5   7      556.11      594.13      7.16 o 
   0  -5   7      141.36      147.57      2.84 o 
   1  -5   7      200.34      182.97      4.47 o 
   2  -5   7       18.03       21.68      2.55 o 
   3  -5   7        9.63        6.59      2.22 o 
   4  -5   7        7.48        3.42      2.05 o 
   5  -5   7        1.33        3.01      5.18 o 
  -5  -4   7        9.46        7.23      6.48 o 
  -4  -4   7        0.04        2.83      2.08 o 
  -3  -4   7      351.71      335.39     10.09 o 
  -2  -4   7       15.62       22.05      2.17 o 
  -1  -4   7        2.98        5.04      1.00 o 
   0  -4   7      148.89      164.76      3.17 o 
   1  -4   7        0.61        1.57      1.14 o 
   2  -4   7      312.23      295.76      6.94 o 
   3  -4   7      235.07      224.83      7.48 o 
   4  -4   7        0.22        2.60      2.07 o 
   5  -4   7        8.12       12.97      7.43 o 
  -5  -3   7       30.07       31.78      8.63 o 
  -4  -3   7       45.63       42.81      5.57 o 
  -3  -3   7      127.62       89.78      6.28 o 
  -2  -3   7      466.47      455.07      6.81 o 
  -1  -3   7       34.50       45.30      1.95 o 
   0  -3   7      956.98      980.32     17.48 o 
   1  -3   7       61.97       68.11      2.09 o 
   2  -3   7       55.37       55.95      3.30 o 
   3  -3   7      753.93      744.88     17.25 o 
   4  -3   7       69.23       77.56      5.16 o 
   5  -3   7        1.76        1.03      5.31 o 
  -5  -2   7      100.09      122.91     13.24 o 
  -4  -2   7        1.52        2.97      2.79 o 
  -3  -2   7      198.92      205.03      6.78 o 
  -2  -2   7      260.03      262.11      4.19 o 
  -1  -2   7      118.76      123.60      2.96 o 
   0  -2   7       62.12       70.64      2.19 o 
   1  -2   7      108.81      116.44      2.75 o 
   2  -2   7      547.50      557.26      7.99 o 
   3  -2   7      168.07      161.68      6.17 o 
   4  -2   7       73.41       81.18      7.28 o 
   5  -2   7        3.84        6.22      6.06 o 
  -5  -1   7        7.76       12.18      6.85 o 
  -4  -1   7       11.08        4.06      5.62 o 
  -3  -1   7      103.64      101.47      4.62 o 
  -2  -1   7      371.30      361.85      5.23 o 
  -1  -1   7       16.21       19.30      1.24 o 
   0  -1   7       16.17       16.19      1.12 o 
   1  -1   7       30.20       35.85      3.11 o 
   2  -1   7        1.16        0.80      1.16 o 
   3  -1   7     1244.56     1261.87     21.81 o 
   4  -1   7        3.79        3.88      2.00 o 
   5  -1   7        4.38        0.28      2.87 o 
  -5   0   7        6.85        5.38      5.58 o 
  -4   0   7        4.62        4.34      2.65 o 
  -3   0   7       14.33       15.86      3.06 o 
  -2   0   7       36.82       32.15      1.76 o 
  -1   0   7      120.85      124.90      2.66 o 
   0   0   7      162.34      145.03      2.75 o 
   1   0   7       43.84       49.70      1.82 o 
   2   0   7      177.81      182.96      3.85 o 
   3   0   7      537.06      548.62     10.72 o 
   4   0   7       25.17       22.61      3.07 o 
   5   0   7        2.69       -2.17      2.17 o 
  -5   1   7        6.49        0.19      3.84 o 
  -4   1   7       83.94       87.96      6.50 o 
  -3   1   7        0.36       -1.42      2.17 o 
  -2   1   7        8.79       11.20      1.21 o 
  -1   1   7      199.25      196.49      3.19 o 
   0   1   7       96.88       88.81      2.17 o 
   1   1   7      307.84      311.66      4.41 o 
   2   1   7       49.49       42.36      2.18 o 
   3   1   7       27.41       31.40      2.26 o 
   4   1   7        4.23        5.06      2.05 o 
   5   1   7        6.93        0.23      2.27 o 
  -5   2   7        1.36        1.08      4.36 o 
  -4   2   7       29.94       26.96      9.43 o 
  -3   2   7      689.09      657.62     13.14 o 
  -2   2   7       74.62       69.20      2.24 o 
  -1   2   7      408.27      388.55      4.94 o 
   0   2   7        1.20        5.73      0.78 o 
   1   2   7      654.31      624.30      7.98 o 
   2   2   7       32.22       32.15      1.96 o 
   3   2   7      214.46      199.64      5.33 o 
   4   2   7      136.81      136.47      5.84 o 
   5   2   7        0.36       -0.45      2.41 o 
  -5   3   7        0.17        3.75      3.72 o 
  -4   3   7        7.57       11.92      6.87 o 
  -3   3   7     1206.95     1162.35     20.01 o 
  -2   3   7       90.73       79.15      2.62 o 
  -1   3   7      107.55       84.35      1.94 o 
   0   3   7      273.57      298.50      4.06 o 
   1   3   7      262.77      277.63      4.86 o 
   2   3   7       91.27       93.27      3.52 o 
   3   3   7       80.92       82.93      3.88 o 
   4   3   7        7.37        6.13      2.67 o 
   5   3   7       27.47       27.21      4.51 o 
  -5   4   7        3.52        4.21      2.99 o 
  -4   4   7       23.34       25.53      8.57 o 
  -3   4   7        3.87        4.27      2.50 o 
  -2   4   7      178.70      155.38      4.07 o 
  -1   4   7       97.20       92.67      2.09 o 
   0   4   7      112.36      115.74      2.27 o 
   1   4   7      393.60      408.87      7.95 o 
   2   4   7       32.25       36.44      2.64 o 
   3   4   7       58.80       62.08      3.77 o 
   4   4   7       76.48       77.30      4.10 o 
   5   4   7        5.20        6.66      3.21 o 
  -5   5   7        0.27        1.24      2.34 o 
  -4   5   7        0.10        1.91      2.51 o 
  -3   5   7      102.80       99.94      6.17 o 
  -2   5   7      163.24      150.88      4.16 o 
  -1   5   7       75.51       80.89      2.16 o 
   0   5   7      275.32      286.75      4.08 o 
   1   5   7       17.13       18.24      1.75 o 
   2   5   7       11.82       16.22      2.01 o 
   3   5   7      152.08      154.21      5.16 o 
   4   5   7        1.22        0.73      1.68 o 
   5   5   7      117.69      120.33     10.79 o 
  -5   6   7        0.92       -2.10      2.43 o 
  -4   6   7        4.44        7.33      2.44 o 
  -3   6   7       48.82       43.57      7.79 o 
  -2   6   7       13.47        8.45      1.69 o 
  -1   6   7      129.74      121.78      2.67 o 
   0   6   7      417.57      421.76      4.97 o 
   1   6   7        3.27        3.76      1.17 o 
   2   6   7        6.31        8.65      1.74 o 
   3   6   7      146.58      141.49      5.65 o 
   4   6   7        1.55        1.70      1.86 o 
   5   6   7        4.29        0.63      2.15 o 
  -4   7   7       29.24       28.11      3.94 o 
  -3   7   7       21.89       19.73      2.68 o 
  -2   7   7        0.00       -0.31      1.11 o 
  -1   7   7      481.29      448.94      6.18 o 
   0   7   7      295.56      282.57      3.72 o 
   1   7   7      212.22      191.73      3.83 o 
   2   7   7      217.31      215.10      6.96 o 
   3   7   7       33.18       36.73      4.24 o 
   4   7   7        0.37       -1.54      1.75 o 
   5   7   7       57.95       51.08      4.54 o 
  -4   8   7        1.05        6.66      2.78 o 
  -3   8   7       15.70       10.24      2.12 o 
  -2   8   7       27.16       23.74      2.22 o 
  -1   8   7      452.30      423.20      6.49 o 
   0   8   7      209.60      221.79      3.59 o 
   1   8   7        0.12       -0.23      1.00 o 
   2   8   7        2.47       -0.39      1.50 o 
   3   8   7       36.71       34.78      4.97 o 
   4   8   7        0.39        0.15      2.90 o 
   5   8   7       20.04       17.08      3.74 o 
  -4   9   7        0.04        3.57      3.52 o 
  -3   9   7       49.32       44.34      3.75 o 
  -2   9   7       10.20        5.75      1.48 o 
  -1   9   7        7.21        4.58      1.24 o 
   0   9   7        1.45        2.05      1.20 o 
   1   9   7      307.45      298.28      5.17 o 
   2   9   7       22.43       26.75      3.41 o 
   3   9   7       11.01       11.58      2.76 o 
   4   9   7       16.32       15.63      3.42 o 
   5   9   7        2.31        0.64      2.68 o 
  -4  10   7        2.59        4.15      3.45 o 
  -3  10   7       12.89       13.95      2.49 o 
  -2  10   7        0.02        1.89      1.29 o 
  -1  10   7       11.36       11.14      1.59 o 
   0  10   7      763.67      737.09      9.35 o 
   1  10   7      218.10      219.46      4.87 o 
   2  10   7      116.11      115.89      5.70 o 
   3  10   7      161.31      151.86      6.83 o 
   4  10   7        7.03        1.23      2.50 o 
   5  10   7       15.68       17.57      3.97 o 
  -4  11   7        0.07        2.44      4.05 o 
  -3  11   7       19.68       12.96      2.59 o 
  -2  11   7       10.27       10.69      1.89 o 
  -1  11   7       12.02       10.67      1.83 o 
   0  11   7      178.00      175.60      5.18 o 
   1  11   7      185.07      185.75      4.59 o 
   2  11   7        4.89        3.96      2.68 o 
   3  11   7       66.90       64.98      7.18 o 
   4  11   7        1.17       -0.08      2.69 o 
  -3  12   7       11.15        7.15      2.59 o 
  -2  12   7        8.87       10.52      2.00 o 
  -1  12   7      131.94      132.96      4.62 o 
   0  12   7      143.24      138.31      4.79 o 
   1  12   7       54.92       60.94      3.12 o 
   2  12   7        9.87       12.07      3.01 o 
   3  12   7        7.07        9.39      3.18 o 
   4  12   7        0.01        0.10      2.96 o 
  -3  13   7       25.94       18.77      3.92 o 
  -2  13   7       87.57       87.99      7.89 o 
  -1  13   7       18.81       21.89      2.45 o 
   0  13   7       35.24       40.91      3.87 o 
   1  13   7       78.10       70.96      5.22 o 
   2  13   7       22.93       22.63      3.88 o 
   3  13   7       89.51       87.38      6.94 o 
   4  13   7       38.50       34.18      6.08 o 
  -2  14   7        2.41       -0.52      3.69 o 
  -1  14   7       22.60       28.85      2.80 o 
   0  14   7       23.45       27.68      2.84 o 
   1  14   7      150.26      148.07      4.89 o 
   2  14   7        2.19        2.93      2.27 o 
   3  14   7       35.80       30.72      9.19 o 
  -2  15   7       45.87       45.87      6.00 o 
  -1  15   7      149.43      151.12      5.18 o 
   0  15   7        6.11        9.20      1.98 o 
   1  15   7      244.32      255.52      8.74 o 
   2  15   7       17.64       22.08      2.98 o 
   3  15   7        8.06        0.13      2.99 o 
  -1  16   7        0.57        1.83      3.32 o 
   0  16   7        0.17        3.68      1.66 o 
   1  16   7       80.18       97.64      7.01 o 
   2  16   7       59.87       75.98     13.25 o 
   0  17   7       19.55       23.92      3.35 o 
   1  17   7        0.13        4.73      3.16 o 
   2  17   7      113.77      108.70     12.85 o 
  -2 -15   8       31.15       37.09      8.70 o 
  -1 -15   8       26.15       31.04      3.98 o 
   0 -15   8       60.51       51.01      5.47 o 
   1 -15   8        3.37        3.24      3.08 o 
  -2 -14   8       74.62       87.55      6.45 o 
  -1 -14   8        5.17        3.90      2.31 o 
   0 -14   8        4.53        3.86      1.93 o 
   1 -14   8       20.74       23.87      4.61 o 
   2 -14   8        1.09       10.71      5.44 o 
  -3 -13   8       42.20       35.95      9.71 o 
  -2 -13   8       34.15       40.00      5.55 o 
  -1 -13   8       38.69       28.84      3.94 o 
   0 -13   8        5.48        5.06      2.08 o 
   1 -13   8        1.31        6.42      2.43 o 
   2 -13   8        0.33       -0.35      4.16 o 
  -3 -12   8       20.08       14.57      3.17 o 
  -2 -12   8       17.77       17.70      3.41 o 
  -1 -12   8      111.15      114.31      5.84 o 
   0 -12   8        0.00       -0.03      1.59 o 
   1 -12   8       24.41       29.91      4.06 o 
   2 -12   8        2.55       10.70      2.76 o 
   3 -12   8       37.33       43.33      7.18 o 
  -4 -11   8        0.34        3.17      3.66 o 
  -3 -11   8       16.66       21.44      3.01 o 
  -2 -11   8       30.75       32.62      3.76 o 
  -1 -11   8       13.64       12.96      3.28 o 
   0 -11   8      252.77      235.96      7.67 o 
   1 -11   8       35.50       38.43      4.30 o 
   2 -11   8        5.17        7.82      2.44 o 
   3 -11   8       28.12       31.99      5.96 o 
  -4 -10   8        0.84        3.99      4.14 o 
  -3 -10   8       30.07       46.68      3.69 o 
  -2 -10   8       72.16       73.97      3.55 o 
  -1 -10   8      242.91      246.93      7.95 o 
   0 -10   8     1494.69     1437.47     27.95 o 
   1 -10   8        4.03        2.41      2.09 o 
   2 -10   8        7.85        8.26      2.37 o 
   3 -10   8       71.82       92.31     10.25 o 
  -4  -9   8        0.66        3.31      2.90 o 
  -3  -9   8        0.35        5.60      2.23 o 
  -2  -9   8        0.15        0.31      1.21 o 
  -1  -9   8      207.89      196.02      7.96 o 
   0  -9   8       10.82       11.46      2.48 o 
   1  -9   8        5.34        6.04      1.48 o 
   2  -9   8       22.67       27.39      3.74 o 
   3  -9   8        0.00        5.90      2.28 o 
   4  -9   8       46.29       58.24      9.36 o 
  -4  -8   8       31.15       29.60      3.31 o 
  -3  -8   8       19.37       22.72      2.83 o 
  -2  -8   8        4.27        3.26      1.41 o 
  -1  -8   8       66.95       73.25      2.83 o 
   0  -8   8      511.32      487.29     16.02 o 
   1  -8   8        0.07       -0.86      0.96 o 
   2  -8   8       15.55       11.67      2.77 o 
   3  -8   8      197.34      189.56      7.69 o 
   4  -8   8        0.01        8.60      5.31 o 
  -4  -7   8       30.00       29.08      4.27 o 
  -3  -7   8        3.36        0.51      1.80 o 
  -2  -7   8       37.47       37.80      3.41 o 
  -1  -7   8       79.22       74.29      3.18 o 
   0  -7   8       28.48       29.87      2.21 o 
   1  -7   8      197.04      170.95      4.26 o 
   2  -7   8        1.76       -0.58      2.02 o 
   3  -7   8      333.93      337.57     10.26 o 
   4  -7   8        3.17       12.61      4.92 o 
  -5  -6   8        3.38        5.83      6.44 o 
  -4  -6   8       42.83       43.27      4.82 o 
  -3  -6   8       22.74       26.80      3.51 o 
  -2  -6   8       38.10       44.68      3.26 o 
  -1  -6   8       17.36       16.55      2.07 o 
   0  -6   8       92.08       89.30      2.58 o 
   1  -6   8      167.99      142.70      4.64 o 
   2  -6   8        9.83        7.11      3.33 o 
   3  -6   8        2.43        6.09      2.30 o 
   4  -6   8        0.37        2.65      6.28 o 
  -5  -5   8       11.98       17.00      7.53 o 
  -4  -5   8        0.06        1.88      2.09 o 
  -3  -5   8      159.59      143.61      6.72 o 
  -2  -5   8      163.83      174.44      5.17 o 
  -1  -5   8        5.04        8.55      1.00 o 
   0  -5   8      504.77      503.10      6.68 o 
   1  -5   8       20.06       22.95      2.34 o 
   2  -5   8        1.52        2.29      2.22 o 
   3  -5   8       14.88       18.33      2.90 o 
   4  -5   8        0.02        1.18      2.55 o 
   5  -5   8        2.67        3.42      5.73 o 
  -5  -4   8       30.36       34.99      8.79 o 
  -4  -4   8       11.28       14.78      2.92 o 
  -3  -4   8       22.71       13.73      4.82 o 
  -2  -4   8       44.09       53.12      3.15 o 
  -1  -4   8       25.73       27.09      1.82 o 
   0  -4   8       88.99       91.47      2.53 o 
   1  -4   8       51.50       57.05      2.97 o 
   2  -4   8      155.03      137.14      5.73 o 
   3  -4   8       72.34       73.64      4.68 o 
   4  -4   8       63.66       77.43      9.89 o 
   5  -4   8       20.26       16.87      8.10 o 
  -5  -3   8        0.34        1.19      4.92 o 
  -4  -3   8       25.69       28.23      9.85 o 
  -3  -3   8        5.73        8.09      2.14 o 
  -2  -3   8       61.29       65.37      3.22 o 
  -1  -3   8       26.53       24.35      1.76 o 
   0  -3   8        1.60        2.28      0.89 o 
   1  -3   8       40.57       44.88      1.89 o 
   2  -3   8      326.78      302.50      7.07 o 
   3  -3   8      271.86      264.71      9.47 o 
   4  -3   8       11.20       15.69      2.80 o 
   5  -3   8        3.48        2.25      6.15 o 
  -5  -2   8       20.47       16.76      6.96 o 
  -4  -2   8       83.62       77.88      6.72 o 
  -3  -2   8      167.49      155.63      6.03 o 
  -2  -2   8        0.03        0.97      0.83 o 
  -1  -2   8       64.24       71.96      2.47 o 
   0  -2   8      417.49      398.58      5.98 o 
   1  -2   8       16.95       15.60      1.52 o 
   2  -2   8      131.35      135.01      5.09 o 
   3  -2   8      311.46      298.22      8.60 o 
   4  -2   8       22.15       25.59      4.14 o 
   5  -2   8        0.30        1.00      3.25 o 
  -5  -1   8        0.55        0.52      4.32 o 
  -4  -1   8       74.59       74.09      7.39 o 
  -3  -1   8      204.25      209.70      6.77 o 
  -2  -1   8      138.15      141.14      3.16 o 
  -1  -1   8      265.60      289.06      6.77 o 
   0  -1   8      526.09      537.11      7.29 o 
   1  -1   8        3.38        5.61      1.20 o 
   2  -1   8      146.40      143.08      7.09 o 
   3  -1   8       84.47       84.52      4.83 o 
   4  -1   8        9.45        3.88      2.98 o 
   5  -1   8        0.22       -2.56      3.01 o 
  -5   0   8       13.25       10.53      5.40 o 
  -4   0   8       12.80       18.02      3.65 o 
  -3   0   8       51.32       57.31      5.46 o 
  -2   0   8      339.26      330.94      5.19 o 
  -1   0   8       19.40       21.80      1.45 o 
   0   0   8        0.00        0.88      0.61 o 
   1   0   8       79.78       78.40      2.12 o 
   2   0   8       33.98       34.38      2.67 o 
   3   0   8       19.31       19.41      3.12 o 
   4   0   8        5.00        2.80      2.88 o 
   5   0   8        6.63        2.91      4.62 o 
  -5   1   8        0.13        8.04      5.40 o 
  -4   1   8        7.22        9.63      3.77 o 
  -3   1   8       50.68       52.20      5.24 o 
  -2   1   8        0.26        0.73      0.84 o 
  -1   1   8        8.82        8.48      0.97 o 
   0   1   8      219.05      234.77      3.83 o 
   1   1   8       68.33       57.18      2.15 o 
   2   1   8        8.15        5.47      1.30 o 
   3   1   8      367.07      350.87     11.90 o 
   4   1   8       16.60       13.93      3.28 o 
   5   1   8        7.85        4.47      3.20 o 
  -5   2   8        6.15       20.25      5.17 o 
  -4   2   8        6.19        4.25      3.78 o 
  -3   2   8      353.84      340.84      8.94 o 
  -2   2   8      702.80      661.38      8.33 o 
  -1   2   8      134.18      135.33      2.80 o 
   0   2   8      907.51      896.95      9.17 o 
   1   2   8      236.94      222.26      4.62 o 
   2   2   8        3.74        3.59      1.19 o 
   3   2   8      391.83      383.48     10.77 o 
   4   2   8        0.37        1.69      2.33 o 
   5   2   8        0.00       -3.40      3.40 o 
  -5   3   8        3.44       17.00      5.80 o 
  -4   3   8       23.32       31.13     10.93 o 
  -3   3   8      199.01      203.87      6.89 o 
  -2   3   8       16.95       23.31      1.99 o 
  -1   3   8       74.04       80.27      2.24 o 
   0   3   8       76.35       76.79      2.08 o 
   1   3   8      269.55      267.29      5.84 o 
   2   3   8       18.23       18.92      2.21 o 
   3   3   8       53.52       59.14      3.53 o 
   4   3   8       73.55       72.08      4.97 o 
   5   3   8       59.73       54.37     11.89 o 
  -5   4   8       35.95       55.81      9.46 o 
  -4   4   8       62.57       61.83      9.17 o 
  -3   4   8       80.42       78.93      5.72 o 
  -2   4   8      476.17      457.30      7.73 o 
  -1   4   8       20.88       22.54      1.56 o 
   0   4   8        5.91        7.03      0.90 o 
   1   4   8      261.85      265.57      5.67 o 
   2   4   8        1.16        0.85      0.93 o 
   3   4   8        9.67       10.06      2.01 o 
   4   4   8        2.75       -0.50      1.98 o 
   5   4   8       65.81       51.58     12.77 o 
  -5   5   8       55.40       47.93      6.43 o 
  -4   5   8       60.32       67.30      6.92 o 
  -3   5   8       14.07        9.73      2.95 o 
  -2   5   8      194.63      175.16      4.62 o 
  -1   5   8       72.08       63.60      2.30 o 
   0   5   8      143.50      139.05      2.88 o 
   1   5   8      282.46      306.91      5.77 o 
   2   5   8        0.33        0.66      1.08 o 
   3   5   8       13.10       10.34      2.09 o 
   4   5   8      168.36      163.65      5.78 o 
   5   5   8        6.62        0.85      2.96 o 
  -4   6   8       47.19       53.34      6.31 o 
  -3   6   8       14.12        8.97      2.97 o 
  -2   6   8      615.39      555.30     10.14 o 
  -1   6   8       24.01       32.66      2.70 o 
   0   6   8        0.41        2.14      0.80 o 
   1   6   8       23.50       29.70      1.75 o 
   2   6   8       56.99       51.90      3.48 o 
   3   6   8        0.22        0.29      1.37 o 
   4   6   8       45.94       43.94      4.18 o 
   5   6   8       15.85       12.50      3.69 o 
  -4   7   8       99.64      105.69      6.37 o 
  -3   7   8       67.81       52.47      3.95 o 
  -2   7   8       63.71       61.61      4.18 o 
  -1   7   8      227.73      235.87      4.58 o 
   0   7   8       45.34       48.61      1.91 o 
   1   7   8      339.28      346.79      5.49 o 
   2   7   8       21.32       26.65      2.74 o 
   3   7   8        2.11        2.50      1.69 o 
   4   7   8       10.28        6.59      2.32 o 
   5   7   8        0.54        2.08      2.55 o 
  -4   8   8        6.55        2.66      2.48 o 
  -3   8   8        0.25        3.53      1.61 o 
  -2   8   8      227.01      176.02      4.99 o 
  -1   8   8      437.16      362.27      7.67 o 
   0   8   8       32.30       33.20      2.01 o 
   1   8   8      310.40      308.32      5.68 o 
   2   8   8      773.75      754.19     12.69 o 
   3   8   8        1.01        0.68      1.65 o 
   4   8   8       12.20       10.94      2.74 o 
   5   8   8        0.11       -2.31      2.31 o 
  -4   9   8        0.23        3.08      2.61 o 
  -3   9   8        0.04        1.59      1.63 o 
  -2   9   8      141.90      115.79      4.20 o 
  -1   9   8      333.73      315.41      5.61 o 
   0   9   8       43.42       46.63      2.33 o 
   1   9   8      523.77      501.68      7.17 o 
   2   9   8        0.03        1.47      1.75 o 
   3   9   8        6.66        7.29      2.63 o 
   4   9   8       11.36       10.81      2.73 o 
   5   9   8       27.72       25.02      5.31 o 
  -4  10   8        3.51        6.23      3.72 o 
  -3  10   8      132.34      126.99      5.65 o 
  -2  10   8        9.36        7.05      1.68 o 
  -1  10   8       22.27       26.56      2.51 o 
   0  10   8      121.77      117.02      4.26 o 
   1  10   8       71.32       67.10      3.00 o 
   2  10   8       57.97       54.12      6.47 o 
   3  10   8       15.60       11.60      3.00 o 
   4  10   8       11.46       11.27      2.76 o 
  -3  11   8        0.06        2.95      1.78 o 
  -2  11   8       48.51       42.47      3.15 o 
  -1  11   8       42.73       42.79      3.13 o 
   0  11   8       84.72       69.28      5.41 o 
   1  11   8     1062.53     1036.45     15.04 o 
   2  11   8       12.53        7.20      2.83 o 
   3  11   8       13.40       10.51      4.09 o 
   4  11   8      225.09      216.37     11.36 o 
  -3  12   8        7.49        4.43      3.01 o 
  -2  12   8        7.52        6.04      2.15 o 
  -1  12   8        8.63       13.59      2.15 o 
   0  12   8       50.36       50.72      4.16 o 
   1  12   8       19.02       20.60      2.10 o 
   2  12   8        0.06        0.33      2.05 o 
   3  12   8        0.00        0.57      2.57 o 
   4  12   8        2.09        2.82      3.53 o 
  -3  13   8        1.83        3.66      2.72 o 
  -2  13   8       57.04       64.93      4.79 o 
  -1  13   8       34.83       44.07      3.18 o 
   0  13   8       22.40       25.78      3.76 o 
   1  13   8       83.07       87.47      3.52 o 
   2  13   8        0.02        1.70      2.21 o 
   3  13   8        1.53       -0.41      2.92 o 
   4  13   8       17.10       14.91      5.13 o 
  -2  14   8        1.16        9.05      5.13 o 
  -1  14   8        1.10        9.14      3.20 o 
   0  14   8      159.33      164.55      5.44 o 
   1  14   8      110.62      107.30      5.64 o 
   2  14   8      240.44      238.23      8.99 o 
   3  14   8        2.81        0.87      2.95 o 
  -2  15   8       20.77       10.03      9.83 o 
  -1  15   8       11.42       16.49      2.34 o 
   0  15   8        0.06        5.85      1.79 o 
   1  15   8       47.93       57.25      5.04 o 
   2  15   8       85.05       82.81     23.47 o 
   3  15   8        6.67        5.56      5.02 o 
  -1  16   8        0.29        4.80      1.98 o 
   0  16   8        3.32        8.11      2.25 o 
   1  16   8       99.25      104.38      7.25 o 
   2  16   8        6.02        6.44      2.51 o 
   0  17   8       77.87       69.78      5.25 o 
   1  17   8        2.41        8.09      3.52 o 
  -1 -15   9        9.38        7.98      2.70 o 
   0 -15   9      267.64      243.89      7.24 o 
  -2 -14   9        4.57        6.78      3.15 o 
  -1 -14   9       61.62       55.66      5.67 o 
   0 -14   9       33.91       29.75      4.50 o 
   1 -14   9        0.04        1.89      2.65 o 
  -2 -13   9        2.36        0.27      2.51 o 
  -1 -13   9       16.53       13.80      3.00 o 
   0 -13   9       42.67       34.75      4.07 o 
   1 -13   9       11.21       10.70      3.14 o 
   2 -13   9       14.77       26.64      5.42 o 
  -3 -12   9       14.97       19.86      5.29 o 
  -2 -12   9       24.29       23.94      3.90 o 
  -1 -12   9       84.71       82.42      5.69 o 
   0 -12   9        3.12        5.73      2.04 o 
   1 -12   9       47.72       53.84      5.08 o 
   2 -12   9       19.01       16.58      3.49 o 
  -3 -11   9       74.79       74.33      4.81 o 
  -2 -11   9        5.66        5.83      2.72 o 
  -1 -11   9       45.44       44.75      6.63 o 
   0 -11   9        0.00       -0.48      1.43 o 
   1 -11   9        0.07        3.18      3.71 o 
   2 -11   9        7.57        1.77      2.99 o 
   3 -11   9       35.81       44.69      7.18 o 
  -4 -10   9       50.36       57.90      6.06 o 
  -3 -10   9        0.04        2.35      1.94 o 
  -2 -10   9       31.70       36.03      6.12 o 
  -1 -10   9       43.57       45.03     11.76 o 
   0 -10   9      120.43      113.06      4.54 o 
   1 -10   9       10.63       12.19      3.96 o 
   2 -10   9        0.01        0.02      4.45 o 
   3 -10   9       37.62       26.07      6.37 o 
  -4  -9   9        1.85        8.11      3.24 o 
  -3  -9   9       39.91       55.09      3.94 o 
  -2  -9   9        2.81        4.92      1.59 o 
  -1  -9   9       25.33       25.84      4.82 o 
   0  -9   9       44.23       41.99      3.32 o 
   1  -9   9        0.03        0.08      1.76 o 
   2  -9   9       50.05       44.18      7.47 o 
   3  -9   9        1.95        8.03      4.42 o 
   4  -9   9        0.77       15.77      8.41 o 
  -4  -8   9       24.59       30.48      4.68 o 
  -3  -8   9       56.56       62.03      4.66 o 
  -2  -8   9        1.81        0.97      1.27 o 
  -1  -8   9        3.10        2.82      1.81 o 
   0  -8   9      627.97      589.87     12.55 o 
   1  -8   9        0.58       -1.68      1.84 o 
   2  -8   9      111.36      125.47      6.22 o 
   3  -8   9        0.61        1.20      3.15 o 
   4  -8   9        5.37       13.72      4.22 o 
  -4  -7   9        0.39        3.82      3.27 o 
  -3  -7   9       67.40       79.71      5.29 o 
  -2  -7   9      214.86      199.42      5.97 o 
  -1  -7   9       23.83       26.64      2.24 o 
   0  -7   9       12.57        9.05      2.43 o 
   1  -7   9       10.74        8.01      1.90 o 
   2  -7   9        0.16        1.82      2.21 o 
   3  -7   9       40.30       36.05      4.25 o 
   4  -7   9        2.79        7.94      4.94 o 
  -4  -6   9       26.24       26.43      4.04 o 
  -3  -6   9      113.18      112.13     12.24 o 
  -2  -6   9        0.28       -0.04      1.24 o 
  -1  -6   9        1.69        1.92      1.20 o 
   0  -6   9      701.33      700.93     14.41 o 
   1  -6   9       34.61       31.40      2.80 o 
   2  -6   9       34.03       33.59      3.84 o 
   3  -6   9       54.22       46.96      4.58 o 
   4  -6   9        0.04        1.71      2.45 o 
  -4  -5   9       12.59       12.86      3.05 o 
  -3  -5   9       15.65       11.88      2.62 o 
  -2  -5   9       92.43       68.24      3.50 o 
  -1  -5   9        0.49        0.75      1.18 o 
   0  -5   9        3.76        3.00      0.93 o 
   1  -5   9      253.56      240.85      6.01 o 
   2  -5   9       88.19       87.43     10.17 o 
   3  -5   9       58.87       69.70      5.09 o 
   4  -5   9       17.98        6.48      3.29 o 
  -5  -4   9      176.41      201.98     16.84 o 
  -4  -4   9        4.35        2.41      4.38 o 
  -3  -4   9       46.21       41.28      6.05 o 
  -2  -4   9      539.32      516.76      9.62 o 
  -1  -4   9        1.92        0.45      0.92 o 
   0  -4   9        1.61        1.39      0.75 o 
   1  -4   9      130.53      136.29      4.45 o 
   2  -4   9       21.64       26.86      3.96 o 
   3  -4   9        7.21        6.11      2.55 o 
   4  -4   9       63.33       78.51      7.51 o 
   5  -4   9       10.61        0.88      5.92 o 
  -5  -3   9        4.67        6.35      5.24 o 
  -4  -3   9        1.21        0.48      2.87 o 
  -3  -3   9       77.68       80.79      4.65 o 
  -2  -3   9        2.22        2.63      1.39 o 
  -1  -3   9        2.12        1.83      1.03 o 
   0  -3   9        7.47        4.91      1.09 o 
   1  -3   9      431.14      416.82      7.84 o 
   2  -3   9       73.19       75.31      5.52 o 
   3  -3   9      170.68      176.66      7.91 o 
   4  -3   9       23.04       17.18      4.39 o 
   5  -3   9        4.62       -2.24      5.64 o 
  -5  -2   9       91.37       39.03      8.16 o 
  -4  -2   9       61.33       63.10      6.84 o 
  -3  -2   9        6.84        3.25      1.70 o 
  -2  -2   9        1.13        0.60      1.16 o 
  -1  -2   9        2.28        1.27      0.99 o 
   0  -2   9       27.76       35.04      1.96 o 
   1  -2   9       11.75        8.07      1.38 o 
   2  -2   9       35.74       34.91      4.09 o 
   3  -2   9       84.26       77.20      5.36 o 
   4  -2   9      314.53      303.66     12.07 o 
   5  -2   9        7.92        4.75      3.58 o 
  -5  -1   9       24.16       20.22      7.40 o 
  -4  -1   9      193.96      205.93     10.07 o 
  -3  -1   9        7.14        5.81      4.70 o 
  -2  -1   9        0.19       -0.14      0.82 o 
  -1  -1   9      473.28      471.20      7.14 o 
   0  -1   9        0.17        1.20      0.83 o 
   1  -1   9        0.86        3.00      0.69 o 
   2  -1   9       19.73       22.57      2.32 o 
   3  -1   9       29.60       26.05      6.16 o 
   4  -1   9       60.29       49.18      7.65 o 
   5  -1   9       15.02       -1.14      4.02 o 
  -5   0   9        5.42       10.10      5.82 o 
  -4   0   9      105.38      127.65     15.48 o 
  -3   0   9        0.01        0.89      1.96 o 
  -2   0   9       13.08        9.63      1.26 o 
  -1   0   9      511.37      511.37      6.82 o 
   0   0   9        1.37        1.59      0.72 o 
   1   0   9      257.43      240.36      5.00 o 
   2   0   9       88.35       81.06      3.80 o 
   3   0   9       11.14       17.10      4.72 o 
   4   0   9      115.87      108.52      9.50 o 
   5   0   9        0.40       -2.09      3.50 o 
  -5   1   9       73.63       98.42     10.80 o 
  -4   1   9      114.77      128.77      7.95 o 
  -3   1   9        9.07        9.42      2.64 o 
  -2   1   9     1797.09     1787.46     18.35 o 
  -1   1   9      309.08      273.75      4.29 o 
   0   1   9        1.22        1.91      0.76 o 
   1   1   9        0.88        2.81      1.04 o 
   2   1   9      491.55      482.27      8.04 o 
   3   1   9        9.69        4.69      2.41 o 
   4   1   9      198.95      188.59     10.79 o 
   5   1   9        1.93       -0.78      3.98 o 
  -5   2   9       13.57       23.31      4.74 o 
  -4   2   9        2.31        1.43      2.33 o 
  -3   2   9      372.48      359.81     13.40 o 
  -2   2   9      917.49      867.73     13.21 o 
  -1   2   9        1.51        0.96      0.70 o 
   0   2   9       97.10      111.65      2.76 o 
   1   2   9      113.27      125.37      3.60 o 
   2   2   9       75.71       70.80      3.25 o 
   3   2   9      106.93      103.83      5.50 o 
   4   2   9       54.73       50.29      5.61 o 
   5   2   9        2.91        4.93      6.61 o 
  -5   3   9        0.37        5.00      4.05 o 
  -4   3   9       34.04       29.88      6.36 o 
  -3   3   9       26.44       19.73      3.66 o 
  -2   3   9      294.08      276.12      5.80 o 
  -1   3   9       97.09      100.32      2.88 o 
   0   3   9       75.19       80.27      2.44 o 
   1   3   9      537.33      546.98      8.58 o 
   2   3   9        5.31        6.80      1.56 o 
   3   3   9       47.31       48.57      5.12 o 
   4   3   9       90.65       78.80      5.94 o 
   5   3   9       46.14       16.96      4.18 o 
  -4   4   9        2.57        6.02      3.11 o 
  -3   4   9       41.82       46.44      5.39 o 
  -2   4   9      509.57      491.92      8.36 o 
  -1   4   9       47.88       45.80      2.15 o 
   0   4   9       51.56       48.17      2.10 o 
   1   4   9      856.01      885.31     12.79 o 
   2   4   9       99.81      110.79      4.20 o 
   3   4   9        2.16        5.73      2.70 o 
   4   4   9       28.58       25.40      3.53 o 
   5   4   9       36.36       34.09      5.19 o 
  -4   5   9        0.04        2.46      2.78 o 
  -3   5   9        0.60        0.77      2.06 o 
  -2   5   9       26.90       26.84      2.52 o 
  -1   5   9      140.82      133.27      3.33 o 
   0   5   9        1.15        1.12      0.89 o 
   1   5   9       13.30       13.98      1.92 o 
   2   5   9       32.32       41.77      3.12 o 
   3   5   9      110.77      110.38      4.59 o 
   4   5   9       13.05       11.90      2.75 o 
   5   5   9       20.70       15.05      4.18 o 
  -4   6   9        0.01       -0.81      3.28 o 
  -3   6   9       60.26       49.81      5.55 o 
  -2   6   9      270.74      229.09      6.17 o 
  -1   6   9      330.53      292.17      6.55 o 
   0   6   9        8.09        7.58      1.20 o 
   1   6   9       15.89       12.54      1.65 o 
   2   6   9       86.60       93.39      4.11 o 
   3   6   9        5.38        8.25      2.07 o 
   4   6   9        0.99       -1.76      1.76 o 
   5   6   9        0.01        0.94      2.68 o 
  -4   7   9        2.91        3.15      2.69 o 
  -3   7   9        0.05        4.83      5.21 o 
  -2   7   9       14.26        8.36      1.89 o 
  -1   7   9        0.27       -0.08      0.93 o 
   0   7   9        9.56        9.99      1.36 o 
   1   7   9        3.10        2.06      1.86 o 
   2   7   9       40.64       40.27      3.25 o 
   3   7   9       14.61       15.47      2.77 o 
   4   7   9       18.28       18.78      2.85 o 
   5   7   9       13.40        0.00      5.80 o 
  -4   8   9        0.65        3.60      3.24 o 
  -3   8   9       48.89       43.46      3.90 o 
  -2   8   9        9.42        7.54      1.61 o 
  -1   8   9       39.22       40.91      2.38 o 
   0   8   9      232.40      235.47      4.51 o 
   1   8   9      477.13      459.54      7.34 o 
   2   8   9        0.44        1.60      1.51 o 
   3   8   9      109.50      112.46      5.08 o 
   4   8   9       40.60       35.22      4.94 o 
   5   8   9        0.15        2.68      2.90 o 
  -4   9   9        0.00        3.59      2.97 o 
  -3   9   9       63.72       63.10      4.69 o 
  -2   9   9       10.16       14.71      2.03 o 
  -1   9   9        3.45        4.15      1.54 o 
   0   9   9      655.28      619.29     16.28 o 
   1   9   9      283.39      271.71      5.43 o 
   2   9   9       76.53       78.85      4.21 o 
   3   9   9       18.16       21.54      2.90 o 
   4   9   9        0.30       -1.57      1.91 o 
  -3  10   9       33.29       37.14      5.12 o 
  -2  10   9      294.29      277.45     10.18 o 
  -1  10   9        4.89        4.80      1.97 o 
   0  10   9      138.03      136.05      5.51 o 
   1  10   9      228.02      223.39      4.76 o 
   2  10   9       17.26       16.31      2.53 o 
   3  10   9        0.00        0.25      1.78 o 
   4  10   9        6.94        9.05      3.20 o 
  -3  11   9       16.54       23.01      3.72 o 
  -2  11   9       25.28       32.32      4.37 o 
  -1  11   9       82.01       77.35      4.34 o 
   0  11   9       14.86       21.01      3.32 o 
   1  11   9      108.30      113.28      3.37 o 
   2  11   9       11.34       10.44      2.30 o 
   3  11   9       31.99       31.60      3.68 o 
   4  11   9       65.26       63.13      7.89 o 
  -3  12   9        7.37        0.85      4.94 o 
  -2  12   9       52.03       49.68      5.77 o 
  -1  12   9       25.67       18.65      2.38 o 
   0  12   9        1.59        2.79      2.36 o 
   1  12   9        7.44        8.55      1.70 o 
   2  12   9        2.14        5.20      1.93 o 
   3  12   9        5.05        3.33      3.19 o 
   4  12   9        1.46        0.86      2.63 o 
  -2  13   9        6.39        4.19      2.15 o 
  -1  13   9        9.11        7.32      1.93 o 
   0  13   9       42.92       52.35      3.56 o 
   1  13   9      596.76      579.05     13.37 o 
   2  13   9       15.89       15.30      3.25 o 
   3  13   9       15.49       13.65      4.34 o 
  -2  14   9        6.03        2.06      3.62 o 
  -1  14   9      267.40      286.46     12.76 o 
   0  14   9        9.00       10.09      2.07 o 
   1  14   9       34.96       37.19      4.37 o 
   2  14   9        7.17       10.83      8.91 o 
   3  14   9       33.01       35.95     13.76 o 
  -1  15   9       28.00       25.08      3.16 o 
   0  15   9       19.34       20.93      5.43 o 
   1  15   9        0.24        4.15      2.60 o 
   2  15   9      106.50       98.34      8.55 o 
   3  15   9        3.04       10.29      6.79 o 
  -1  16   9       10.81       20.59      5.61 o 
   0  16   9       14.21       12.56      2.60 o 
   1  16   9        3.84       16.03      3.70 o 
   2  16   9      214.17      215.09     10.21 o 
  -1 -14  10       12.45        8.11      2.62 o 
   0 -14  10        0.05       -0.25      1.69 o 
   1 -14  10        0.15        8.97      4.56 o 
  -2 -13  10       26.86       23.37      4.03 o 
  -1 -13  10        0.58        0.82      1.98 o 
   0 -13  10       67.72       67.71      4.32 o 
   1 -13  10        1.50        5.70      3.48 o 
  -3 -12  10        0.19        4.88      5.09 o 
  -2 -12  10       76.67       88.00      6.46 o 
  -1 -12  10        6.69        5.72      4.26 o 
   0 -12  10       24.13       21.39      2.96 o 
   1 -12  10      118.11      112.74      6.20 o 
   2 -12  10       10.07       10.47      3.60 o 
  -3 -11  10        0.31        2.82      3.61 o 
  -2 -11  10       22.20       11.40      3.63 o 
  -1 -11  10       77.76       71.40      5.29 o 
   0 -11  10      138.98      136.08      5.16 o 
   1 -11  10      226.17      234.96      8.45 o 
   2 -11  10        0.15        6.81      5.22 o 
   3 -11  10        1.67       -5.99      5.99 o 
  -3 -10  10        1.39        2.89      3.01 o 
  -2 -10  10        6.76        5.38      2.64 o 
  -1 -10  10        9.14        9.18      2.64 o 
   0 -10  10        0.11        0.45      1.64 o 
   1 -10  10       68.37       76.18      5.93 o 
   2 -10  10       26.54       33.57      5.06 o 
   3 -10  10        4.70       11.84      7.63 o 
  -4  -9  10       62.97       71.40      6.72 o 
  -3  -9  10        6.99       13.72      2.41 o 
  -2  -9  10        6.97        5.88      3.57 o 
  -1  -9  10       18.18       19.84      3.07 o 
   0  -9  10       18.92       14.72      2.39 o 
   1  -9  10      577.76      568.02     13.07 o 
   2  -9  10        2.02       22.56      8.19 o 
   3  -9  10        4.84        4.13      2.57 o 
  -4  -8  10        6.30       10.35      3.35 o 
  -3  -8  10        3.22        1.21      2.05 o 
  -2  -8  10       33.16       33.01      2.90 o 
  -1  -8  10      125.54      126.08      5.90 o 
   0  -8  10        9.45        8.80      2.03 o 
   1  -8  10       12.62       10.58      2.66 o 
   2  -8  10        9.52       12.97      3.47 o 
   3  -8  10       21.21       26.35      5.50 o 
   4  -8  10       11.64       16.83      6.37 o 
  -4  -7  10       70.73       88.11      8.09 o 
  -3  -7  10        0.38        0.39      1.80 o 
  -2  -7  10        1.94        2.28      1.79 o 
  -1  -7  10      388.36      377.25      8.06 o 
   0  -7  10        1.91        1.17      1.45 o 
   1  -7  10      203.87      189.31      7.88 o 
   2  -7  10       18.25       11.64      3.48 o 
   3  -7  10       22.99       24.13      3.81 o 
   4  -7  10        7.17        1.11      5.78 o 
  -4  -6  10        1.00        4.22      3.25 o 
  -3  -6  10       37.34       32.68      3.99 o 
  -2  -6  10      227.51      215.14      6.25 o 
  -1  -6  10        1.12        0.20      1.31 o 
   0  -6  10       79.98       84.84      6.69 o 
   1  -6  10        0.01       -1.59      1.59 o 
   2  -6  10       89.06       83.83     12.89 o 
   3  -6  10        2.28        6.08      2.77 o 
   4  -6  10        0.05        6.01      3.31 o 
  -4  -5  10       23.33       -1.97      2.80 o 
  -3  -5  10        2.37        1.81      1.93 o 
  -2  -5  10       21.97       16.95      2.33 o 
  -1  -5  10       17.14       19.24      2.17 o 
   0  -5  10       18.65       19.49      2.12 o 
   1  -5  10        0.60       -1.09      1.21 o 
   2  -5  10       68.46       64.08      5.66 o 
   3  -5  10       14.58       16.10      3.65 o 
   4  -5  10       18.46       18.97      4.55 o 
  -4  -4  10        0.20        0.73      2.91 o 
  -3  -4  10       45.08       49.99      4.48 o 
  -2  -4  10      342.53      326.74      7.51 o 
  -1  -4  10      175.19      176.85      5.02 o 
   0  -4  10      183.16      166.99      4.00 o 
   1  -4  10       82.60       83.48      3.78 o 
   2  -4  10      195.00      197.30     11.43 o 
   3  -4  10        0.53        3.33      5.74 o 
   4  -4  10      319.10      311.02     26.81 o 
  -4  -3  10       93.05      101.68      7.70 o 
  -3  -3  10       11.70       12.11      4.54 o 
  -2  -3  10      152.11      127.18      5.84 o 
  -1  -3  10       25.60       27.94      2.55 o 
   0  -3  10      390.83      388.70      8.16 o 
   1  -3  10       61.09       56.98      3.23 o 
   2  -3  10       96.31       91.72      6.03 o 
   3  -3  10      219.82      214.95      8.93 o 
   4  -3  10      116.90       92.65      9.46 o 
   5  -3  10        6.66        3.78      4.62 o 
  -4  -2  10        0.04        7.38      4.99 o 
  -3  -2  10        2.93        4.78      1.85 o 
  -2  -2  10       52.17       50.74      3.06 o 
  -1  -2  10        0.01        2.19      1.06 o 
   0  -2  10        6.62        4.57      1.14 o 
   1  -2  10      301.21      279.02      5.80 o 
   2  -2  10        0.00        2.42      2.46 o 
   3  -2  10       50.07       56.21      5.94 o 
   4  -2  10        0.49        7.24      3.92 o 
   5  -2  10        4.93        4.35      4.62 o 
  -5  -1  10        5.56       12.97      6.34 o 
  -4  -1  10        1.93        0.15      2.50 o 
  -3  -1  10        6.41        9.72      3.07 o 
  -2  -1  10      141.09      139.87      4.52 o 
  -1  -1  10       11.66        9.50      1.86 o 
   0  -1  10      221.56      203.93      6.97 o 
   1  -1  10      152.97      152.03      4.21 o 
   2  -1  10        0.48        1.64      2.34 o 
   3  -1  10      121.01      132.53      9.81 o 
   4  -1  10      273.13      248.97     14.18 o 
   5  -1  10        1.04        2.46      4.37 o 
  -5   0  10        5.69       13.94      4.84 o 
  -4   0  10        5.96       11.88      3.35 o 
  -3   0  10      214.23      232.68     10.02 o 
  -2   0  10       66.81       68.17      2.81 o 
  -1   0  10       64.07       57.60      2.57 o 
   0   0  10      136.19      139.62      5.31 o 
   1   0  10      208.60      194.34      4.85 o 
   2   0  10        3.87        3.91      1.69 o 
   3   0  10      140.34      133.21      9.82 o 
   4   0  10      168.00      158.68     11.64 o 
   5   0  10        0.00        2.12      4.52 o 
  -4   1  10       22.73       25.52      4.66 o 
  -3   1  10      116.45      116.35      7.06 o 
  -2   1  10       73.92       75.62      2.94 o 
  -1   1  10       15.40       13.75      1.31 o 
   0   1  10        8.85       11.63      1.43 o 
   1   1  10        3.12        6.46      1.65 o 
   2   1  10       14.27       16.58      2.88 o 
   3   1  10      101.19      124.17      9.65 o 
   4   1  10       65.09       78.23      9.74 o 
   5   1  10        2.88        6.08      5.13 o 
  -4   2  10        0.02        0.69      2.65 o 
  -3   2  10        1.49        7.30      4.21 o 
  -2   2  10      320.12      314.19      6.99 o 
  -1   2  10       37.35       35.58      2.08 o 
   0   2  10       87.79       82.10      3.58 o 
   1   2  10       29.78       34.00      2.30 o 
   2   2  10        0.57        1.60      1.41 o 
   3   2  10       10.56        5.75      2.52 o 
   4   2  10       46.64       39.07      8.83 o 
   5   2  10        0.20       -0.90      4.07 o 
  -4   3  10       23.38       20.51      4.51 o 
  -3   3  10        2.16       -0.03      2.08 o 
  -2   3  10        3.08        5.95      1.56 o 
  -1   3  10       44.81       45.60      2.25 o 
   0   3  10      110.29       92.85      2.74 o 
   1   3  10      127.97      132.09      4.72 o 
   2   3  10       80.72       89.38      3.71 o 
   3   3  10       21.08       21.67      3.06 o 
   4   3  10       35.49       30.68     11.72 o 
   5   3  10        8.72        4.30      4.18 o 
  -4   4  10        0.25        2.25      5.68 o 
  -3   4  10       11.18       11.03      6.34 o 
  -2   4  10      236.89      229.33      6.57 o 
  -1   4  10        2.87        2.09      0.91 o 
   0   4  10       62.42       63.14      3.05 o 
   1   4  10        0.26       -0.39      1.41 o 
   2   4  10       15.49       18.04      2.75 o 
   3   4  10       34.53       39.09      4.54 o 
   4   4  10        0.10       -1.76      2.25 o 
   5   4  10        4.92        3.71      3.22 o 
  -4   5  10      110.19      142.58     13.23 o 
  -3   5  10       10.06       12.14      3.25 o 
  -2   5  10      526.38      497.75      9.80 o 
  -1   5  10       55.00       58.43      3.17 o 
   0   5  10      215.91      210.32      7.84 o 
   1   5  10       22.07       27.37      2.50 o 
   2   5  10        5.04        2.29      1.45 o 
   3   5  10        1.18        0.92      1.64 o 
   4   5  10      161.47      170.99     12.41 o 
   5   5  10       48.32       40.79      5.67 o 
  -4   6  10      122.09      175.40     14.59 o 
  -3   6  10        1.72        2.47      2.32 o 
  -2   6  10        0.00        1.09      1.36 o 
  -1   6  10       56.45       59.24      3.27 o 
   0   6  10       15.94       12.29      2.07 o 
   1   6  10      313.97      299.53      6.78 o 
   2   6  10        9.56        9.89      2.11 o 
   3   6  10        0.06        0.96      1.57 o 
   4   6  10        5.01        5.77      2.61 o 
   5   6  10        0.06       -2.72      4.13 o 
  -4   7  10       12.76       26.67     11.12 o 
  -3   7  10      158.95      156.50      8.54 o 
  -2   7  10        1.05        4.37      1.55 o 
  -1   7  10      593.10      507.22      9.58 o 
   0   7  10       12.69        9.47      1.72 o 
   1   7  10        7.25        3.42      2.29 o 
   2   7  10      227.70      234.16      6.52 o 
   3   7  10       52.14       51.72      3.97 o 
   4   7  10       66.00       65.69      4.71 o 
   5   7  10       16.51        8.91      3.96 o 
  -4   8  10       66.80       64.77      7.55 o 
  -3   8  10       29.62       28.61      3.87 o 
  -2   8  10        9.26        7.65      1.78 o 
  -1   8  10      155.59      143.36      4.61 o 
   0   8  10        0.98        0.66      0.94 o 
   1   8  10      264.59      271.98      6.80 o 
   2   8  10       60.51       57.17      4.00 o 
   3   8  10       21.33       21.81      2.90 o 
   4   8  10       40.70       43.90      4.20 o 
  -3   9  10       62.26       64.92      4.77 o 
  -2   9  10        3.90        3.45      1.49 o 
  -1   9  10        2.22        2.79      1.47 o 
   0   9  10       60.60       55.06      3.96 o 
   1   9  10       41.14       36.60      3.15 o 
   2   9  10      952.74      941.61     15.50 o 
   3   9  10       74.64       77.87      5.01 o 
   4   9  10       24.27       16.71      3.14 o 
  -3  10  10        3.03        3.83      1.90 o 
  -2  10  10       34.93       30.17      3.56 o 
  -1  10  10        1.29        2.22      1.41 o 
   0  10  10      127.67      113.35      7.90 o 
   1  10  10       19.36       16.44      2.01 o 
   2  10  10      222.93      231.08      6.99 o 
   3  10  10       25.00       32.67      3.61 o 
   4  10  10        2.60        4.53      2.87 o 
  -3  11  10        0.01        8.30      2.60 o 
  -2  11  10       20.35       19.78      3.11 o 
  -1  11  10       10.89       16.49      2.25 o 
   0  11  10       75.51       69.05      3.74 o 
   1  11  10        5.91        6.70      1.57 o 
   2  11  10       37.69       32.17      3.38 o 
   3  11  10       26.33       23.73      4.86 o 
   4  11  10        0.42       -0.44      2.44 o 
  -3  12  10      140.34      150.80     13.30 o 
  -2  12  10       11.90       13.16      2.77 o 
  -1  12  10        2.99        9.14      2.66 o 
   0  12  10      125.26      134.16      4.88 o 
   1  12  10        0.77       -0.22      1.53 o 
   2  12  10        1.36        0.91      1.95 o 
   3  12  10      217.30      218.42      8.83 o 
   4  12  10        1.19        3.19      2.89 o 
  -2  13  10        5.12        4.97      3.03 o 
  -1  13  10        6.43        9.01      3.01 o 
   0  13  10       57.73       61.34      5.66 o 
   1  13  10      106.77      108.22      5.72 o 
   2  13  10       91.94      100.00      5.17 o 
   3  13  10        0.21        2.86      2.59 o 
  -2  14  10        0.11       -0.93      3.49 o 
  -1  14  10       10.72        9.16      4.80 o 
   0  14  10       81.74       84.53      4.10 o 
   1  14  10        9.79       10.93      3.27 o 
   2  14  10      109.32      123.86      6.63 o 
   3  14  10       33.40       33.80      6.50 o 
  -1  15  10      101.89      124.78      8.23 o 
   0  15  10       16.01       12.93      3.02 o 
   1  15  10       10.27        9.55      3.31 o 
   2  15  10       78.20       79.12     14.30 o 
   0  16  10       22.67       25.48      3.27 o 
   1  16  10        3.38        9.13      3.14 o 
  -1 -13  11       14.68       12.20      3.12 o 
   0 -13  11        0.13       -1.14      2.77 o 
   1 -13  11        3.90       12.15      4.15 o 
  -2 -12  11       16.47       14.70      5.41 o 
  -1 -12  11       85.07       88.91      7.03 o 
   0 -12  11       34.84       33.15      8.33 o 
   1 -12  11       86.12       83.18      6.02 o 
   2 -12  11        0.13        4.02      2.72 o 
  -3 -11  11       10.47       12.99      3.31 o 
  -2 -11  11        8.07        0.73      2.45 o 
  -1 -11  11        1.78        2.68      1.97 o 
   0 -11  11      136.97      143.11      6.19 o 
   1 -11  11      156.08      147.00      7.01 o 
   2 -11  11        0.16        3.21      2.84 o 
  -3 -10  11       13.07        3.60      2.58 o 
  -2 -10  11      283.65      325.02     11.19 o 
  -1 -10  11        0.32        3.18      1.99 o 
   0 -10  11        4.05        2.76      2.04 o 
   1 -10  11      326.39      300.22      9.62 o 
   2 -10  11        0.60        4.09      2.77 o 
   3 -10  11        1.31       14.94      4.59 o 
  -3  -9  11      102.17      114.50      6.82 o 
  -2  -9  11       29.65       27.89      3.79 o 
  -1  -9  11        0.00       -0.98      1.61 o 
   0  -9  11      188.27      188.27      6.81 o 
   1  -9  11        4.93        7.39      2.31 o 
   2  -9  11       12.52       28.76      8.47 o 
   3  -9  11       20.84       26.78      4.73 o 
  -3  -8  11        3.66        4.72      2.72 o 
  -2  -8  11       33.19       33.78      3.36 o 
  -1  -8  11        0.47        2.74      1.72 o 
   0  -8  11       27.81       27.11      3.56 o 
   1  -8  11       69.57       71.55      4.99 o 
   2  -8  11        5.07        4.28      2.71 o 
   3  -8  11        7.18        6.23      5.46 o 
  -4  -7  11        0.34        2.97      3.31 o 
  -3  -7  11       13.23        9.87      2.83 o 
  -2  -7  11        2.54        1.74      1.63 o 
  -1  -7  11       16.11       18.44      3.90 o 
   0  -7  11      108.47      103.48      4.99 o 
   1  -7  11      395.00      384.28     10.14 o 
   2  -7  11        6.83        7.60      2.94 o 
   3  -7  11        0.74       -1.59      4.01 o 
   4  -7  11       72.20       53.29      8.53 o 
  -4  -6  11       91.14       14.85      5.75 o 
  -3  -6  11       71.19       86.38      7.87 o 
  -2  -6  11       77.37       81.32      4.09 o 
  -1  -6  11      136.86      124.65      4.58 o 
   0  -6  11        2.25        0.74      2.06 o 
   1  -6  11       52.81       51.70      4.80 o 
   2  -6  11        6.98        7.21      6.95 o 
   3  -6  11       36.85       38.99      5.40 o 
   4  -6  11        9.00       18.36      5.78 o 
  -4  -5  11        5.25        4.82      5.85 o 
  -3  -5  11        0.07       -0.36      1.73 o 
  -2  -5  11       49.67       53.24      3.78 o 
  -1  -5  11       20.60       21.57      2.45 o 
   0  -5  11        0.00        0.94      1.70 o 
   1  -5  11       86.98       81.90      4.67 o 
   2  -5  11        7.26        9.45      3.37 o 
   3  -5  11        0.08        1.17      2.80 o 
   4  -5  11       58.42       53.96      8.53 o 
  -4  -4  11        5.63        9.82      6.40 o 
  -3  -4  11      110.96      124.92      8.51 o 
  -2  -4  11        3.77        5.87      1.85 o 
  -1  -4  11       44.93       47.89      3.13 o 
   0  -4  11       23.46       20.84      1.81 o 
   1  -4  11      143.66      141.17      5.67 o 
   2  -4  11      102.15       98.14      6.61 o 
   3  -4  11       22.61       21.57      4.12 o 
   4  -4  11       36.45       41.86      7.83 o 
  -4  -3  11        9.70       14.61      5.39 o 
  -3  -3  11       46.92       68.29      4.87 o 
  -2  -3  11       23.48       21.51      2.52 o 
  -1  -3  11       37.68       32.12      3.35 o 
   0  -3  11        0.66        0.45      1.08 o 
   1  -3  11      136.35      123.94      5.25 o 
   2  -3  11       17.09       18.09      3.75 o 
   3  -3  11        8.53        6.34      5.58 o 
   4  -3  11       15.08       22.86      6.20 o 
  -4  -2  11       48.17       79.29      9.14 o 
  -3  -2  11        3.53        0.34      2.60 o 
  -2  -2  11      168.77      173.33      4.19 o 
  -1  -2  11        0.10       -1.10      1.10 o 
   0  -2  11       13.67       14.53      2.19 o 
   1  -2  11        0.30        1.06      2.38 o 
   2  -2  11        3.44        6.49      2.82 o 
   3  -2  11       13.91       11.71      4.52 o 
   4  -2  11        3.78        1.26      3.79 o 
  -4  -1  11      134.96      182.70     14.49 o 
  -3  -1  11        3.72        2.59      2.43 o 
  -2  -1  11       65.37       64.03      2.64 o 
  -1  -1  11      121.83      132.25      3.80 o 
   0  -1  11       34.64       32.96      2.95 o 
   1  -1  11      215.14      220.02      6.04 o 
   2  -1  11       50.77       43.94      4.72 o 
   3  -1  11       13.52        9.31      4.33 o 
   4  -1  11       62.05       61.13      8.88 o 
  -4   0  11        8.52       14.06      6.45 o 
  -3   0  11        1.93        1.80      3.36 o 
  -2   0  11      157.07      163.04      3.92 o 
  -1   0  11     1602.98     1515.16     20.05 o 
   0   0  11       39.44       41.12      2.54 o 
   1   0  11       61.86       55.43      3.38 o 
   2   0  11      361.61      354.91     15.25 o 
   3   0  11       64.81       61.41      8.14 o 
   4   0  11       21.82       26.57      6.31 o 
   5   0  11        2.74        4.88      4.99 o 
  -4   1  11        1.64        9.96      5.42 o 
  -3   1  11       74.50       78.00      6.16 o 
  -2   1  11      154.92      155.36      4.83 o 
  -1   1  11       87.85       79.25      3.04 o 
   0   1  11       58.89       63.80      3.01 o 
   1   1  11       41.72       50.93      4.58 o 
   2   1  11      121.73      129.59      5.77 o 
   3   1  11       13.62       10.47      4.59 o 
   4   1  11       31.77       39.37      7.53 o 
   5   1  11        2.99       -0.75      4.34 o 
  -4   2  11        5.34        8.97      5.25 o 
  -3   2  11       75.64       79.77      6.59 o 
  -2   2  11        0.63        0.38      1.11 o 
  -1   2  11      973.52      942.18     11.41 o 
   0   2  11       37.29       31.53      2.41 o 
   1   2  11        0.30        0.86      1.78 o 
   2   2  11       26.04       33.93      3.78 o 
   3   2  11      166.75      152.93     10.79 o 
   4   2  11       15.21       16.19      5.75 o 
   5   2  11       78.24       66.65     10.17 o 
  -4   3  11        0.18        1.77      5.04 o 
  -3   3  11       49.70       41.39      5.18 o 
  -2   3  11       60.92       59.11      4.49 o 
  -1   3  11      131.00      123.40      3.37 o 
   0   3  11      436.42      398.24      7.52 o 
   1   3  11        2.11        0.94      1.22 o 
   2   3  11      851.30      874.84     18.76 o 
   3   3  11      175.01      172.15      8.35 o 
   4   3  11        9.15        4.38      3.17 o 
   5   3  11        0.07        2.55      4.55 o 
  -4   4  11        1.65       10.11      5.41 o 
  -3   4  11       34.47       36.94      4.91 o 
  -2   4  11        5.08        2.18      1.58 o 
  -1   4  11        1.10        0.90      0.97 o 
   0   4  11      268.32      250.97      5.72 o 
   1   4  11       10.16        7.35      2.21 o 
   2   4  11      101.09      105.11      6.04 o 
   3   4  11      117.85      116.39      5.57 o 
   4   4  11        5.68        0.12      2.53 o 
   5   4  11        1.54        3.27      4.62 o 
  -4   5  11       54.75       65.12     10.70 o 
  -3   5  11      139.27      160.00      8.56 o 
  -2   5  11       68.18       64.35      4.95 o 
  -1   5  11      225.92      213.18      5.72 o 
   0   5  11       53.14       53.84      3.46 o 
   1   5  11        7.11        6.31      1.93 o 
   2   5  11        0.85        0.65      1.60 o 
   3   5  11       30.26       34.25      3.88 o 
   4   5  11       28.06       25.65      6.15 o 
   5   5  11       40.77       27.62      8.29 o 
  -4   6  11       24.29       15.85      6.78 o 
  -3   6  11        0.16       -3.41      5.29 o 
  -2   6  11        3.29        5.08      1.63 o 
  -1   6  11       13.59       13.39      2.04 o 
   0   6  11        2.45        0.30      1.05 o 
   1   6  11      368.36      365.25      7.78 o 
   2   6  11       49.25       53.60      4.94 o 
   3   6  11      230.51      229.51      6.78 o 
   4   6  11       95.50       99.98     10.01 o 
  -4   7  11       23.01       20.40      4.86 o 
  -3   7  11       29.14       31.34      9.45 o 
  -2   7  11        7.75        8.04      1.94 o 
  -1   7  11       47.84       37.87      3.51 o 
   0   7  11       51.53       36.91      3.14 o 
   1   7  11      203.21      199.85      5.75 o 
   2   7  11      362.37      386.32      8.69 o 
   3   7  11      178.43      169.95      6.05 o 
   4   7  11        4.88        6.85      2.94 o 
  -3   8  11       10.85       11.30      2.97 o 
  -2   8  11        9.64       11.16      2.06 o 
  -1   8  11      120.44      104.21      4.12 o 
   0   8  11       25.81       30.86      2.68 o 
   1   8  11      102.77      105.23      4.36 o 
   2   8  11      269.38      272.39      7.39 o 
   3   8  11      127.12      124.82      5.40 o 
   4   8  11       20.85       19.67      3.71 o 
  -3   9  11       30.07       30.66      4.18 o 
  -2   9  11       40.30       28.52      3.51 o 
  -1   9  11      149.94      134.76      6.01 o 
   0   9  11        8.95        8.82      1.92 o 
   1   9  11        0.44        2.22      1.48 o 
   2   9  11        9.19       11.27      2.28 o 
   3   9  11        3.69        3.21      2.06 o 
   4   9  11       73.58       74.56      6.94 o 
  -3  10  11        1.08        5.46      4.25 o 
  -2  10  11        5.29        1.11      1.85 o 
  -1  10  11        0.03        1.36      1.49 o 
   0  10  11        0.03        1.49      1.53 o 
   1  10  11       30.30       33.46      2.65 o 
   2  10  11        0.02        1.42      1.76 o 
   3  10  11        0.14        1.84      1.92 o 
   4  10  11       35.13       36.06      5.98 o 
  -3  11  11       12.84        9.20      5.12 o 
  -2  11  11       40.24       39.83      4.22 o 
  -1  11  11       99.91       89.66      4.09 o 
   0  11  11       19.55       24.84      2.67 o 
   1  11  11      111.26      116.86      4.29 o 
   2  11  11      326.91      314.44      8.48 o 
   3  11  11       23.21       21.27      3.25 o 
   4  11  11        3.13        2.42      2.66 o 
  -2  12  11       43.11       33.87      5.23 o 
  -1  12  11      103.76      113.82      4.62 o 
   0  12  11       11.80       21.73      3.86 o 
   1  12  11       22.15       26.17      3.99 o 
   2  12  11      162.02      159.71      6.22 o 
   3  12  11       21.29       22.48      3.86 o 
  -2  13  11       38.88       38.63      5.70 o 
  -1  13  11        0.03       -0.60      2.28 o 
   0  13  11        0.65        4.86      1.96 o 
   1  13  11        5.60        6.36      2.45 o 
   2  13  11       21.26       15.91      3.68 o 
   3  13  11       14.36       14.31      3.45 o 
  -1  14  11        0.98        0.43      4.36 o 
   0  14  11       15.67       10.91      4.13 o 
   1  14  11       47.24       53.84      7.79 o 
   2  14  11       25.40       25.78      5.89 o 
   0  15  11       58.71       62.35      4.31 o 
   1  15  11        0.00        0.60      3.62 o 
   2  15  11        0.00       11.23      5.49 o 
  -1 -12  12       10.88       12.54      3.05 o 
   0 -12  12        3.39        0.59      2.07 o 
   1 -12  12        9.86        9.55      3.59 o 
  -2 -11  12        1.62       -1.73      3.13 o 
  -1 -11  12        0.08        0.57      3.61 o 
   0 -11  12       10.62        6.25      2.88 o 
   1 -11  12        4.59        3.98      3.29 o 
   2 -11  12      172.27      172.49     11.26 o 
  -2 -10  12        1.17        5.14      2.83 o 
  -1 -10  12        0.04        0.88      5.28 o 
   0 -10  12        1.04        1.13      3.24 o 
   1 -10  12       10.05        9.08      2.64 o 
   2 -10  12       11.97       50.70     11.07 o 
  -3  -9  12       22.92       24.49      3.78 o 
  -2  -9  12       18.27       20.31      3.43 o 
  -1  -9  12       66.54       73.83      5.84 o 
   0  -9  12        0.08       -0.62      1.95 o 
   1  -9  12       27.37       22.15      3.76 o 
   2  -9  12        0.30        3.71      2.93 o 
   3  -9  12        2.08       10.91      7.46 o 
  -3  -8  12       37.95       41.29      4.10 o 
  -2  -8  12        0.82       -0.88      2.35 o 
  -1  -8  12      194.44      188.49      7.19 o 
   0  -8  12       74.43       74.94      5.80 o 
   1  -8  12       52.45       49.12      4.70 o 
   2  -8  12        3.27        7.26      3.89 o 
   3  -8  12        0.73        5.87      5.69 o 
  -3  -7  12        2.73        7.13      2.65 o 
  -2  -7  12        0.92        1.05      1.63 o 
  -1  -7  12       34.75       26.12      3.48 o 
   0  -7  12       10.64        8.44      2.37 o 
   1  -7  12        6.06        6.39      2.55 o 
   2  -7  12       17.28       21.62      5.89 o 
   3  -7  12       10.51       11.28      4.11 o 
  -4  -6  12       11.43       13.29      6.91 o 
  -3  -6  12       55.81       57.56      5.99 o 
  -2  -6  12       40.15       38.24      3.51 o 
  -1  -6  12       14.30       15.20      2.78 o 
   0  -6  12      282.62      265.64      7.74 o 
   1  -6  12      102.96      106.77      5.50 o 
   2  -6  12       59.11       51.98      6.04 o 
   3  -6  12        6.05       18.09     13.93 o 
  -4  -5  12       77.02       95.17     11.38 o 
  -3  -5  12      108.77      113.88      8.58 o 
  -2  -5  12        5.33        3.33      1.79 o 
  -1  -5  12      859.64      845.70     13.85 o 
   0  -5  12      153.43      156.28      5.80 o 
   1  -5  12        1.09        1.71      2.16 o 
   2  -5  12       41.64       47.41      5.71 o 
   3  -5  12       12.00       12.05      7.62 o 
   4  -5  12        6.77        4.05      4.40 o 
  -4  -4  12       13.33       16.11      5.86 o 
  -3  -4  12        7.63       12.02      3.06 o 
  -2  -4  12      124.22      127.18      5.00 o 
  -1  -4  12       58.01       56.77      3.57 o 
   0  -4  12      108.34      118.54      5.06 o 
   1  -4  12        6.74        9.27      2.43 o 
   2  -4  12       86.04       88.03      6.44 o 
   3  -4  12       28.67       29.20      4.74 o 
   4  -4  12       10.81        6.91      4.89 o 
  -4  -3  12       54.77       81.67      9.34 o 
  -3  -3  12        0.09        2.12      4.39 o 
  -2  -3  12       40.06       43.27      3.48 o 
  -1  -3  12        0.89        3.44      1.48 o 
   0  -3  12      113.90      123.65      4.23 o 
   1  -3  12      276.92      258.24      9.63 o 
   2  -3  12       42.27       41.83      4.91 o 
   3  -3  12        0.17       -0.28      3.59 o 
   4  -3  12        5.41        8.76      5.35 o 
  -4  -2  12       40.31       73.27     11.23 o 
  -3  -2  12        2.67        3.94      3.15 o 
  -2  -2  12      183.15      194.59      5.09 o 
  -1  -2  12        0.01       -0.07      1.28 o 
   0  -2  12      485.86      489.89      8.86 o 
   1  -2  12      252.04      245.00      9.21 o 
   2  -2  12       33.71       31.41      4.42 o 
   3  -2  12        0.05        1.85      3.55 o 
   4  -2  12       15.95        9.73      5.45 o 
  -4  -1  12        6.08       20.29      6.65 o 
  -3  -1  12        0.04        2.17      2.48 o 
  -2  -1  12       24.32       20.89      1.94 o 
  -1  -1  12        9.75       12.29      1.95 o 
   0  -1  12        1.08        0.31      1.22 o 
   1  -1  12       35.62       37.00      4.31 o 
   2  -1  12       11.00       14.47      4.58 o 
   3  -1  12       16.25       10.72      4.41 o 
   4  -1  12        0.02       -3.22      3.22 o 
  -4   0  12        0.17        7.26      5.79 o 
  -3   0  12       36.17       42.46      5.75 o 
  -2   0  12       24.22       25.35      2.05 o 
  -1   0  12      558.61      558.30      9.88 o 
   0   0  12       58.24       58.05      2.58 o 
   1   0  12      168.09      171.11      5.49 o 
   2   0  12      290.95      298.23     14.55 o 
   3   0  12        4.18        3.05      3.86 o 
   4   0  12       26.07       12.36      5.44 o 
  -4   1  12       88.97       97.19     11.43 o 
  -3   1  12        0.37        2.08      2.57 o 
  -2   1  12       23.46       18.71      2.35 o 
  -1   1  12       88.04       95.98      3.88 o 
   0   1  12      105.92      116.38      3.47 o 
   1   1  12      367.00      350.22      9.81 o 
   2   1  12      118.93      127.66      9.54 o 
   3   1  12       18.53       13.24      4.96 o 
   4   1  12        0.01        0.30      3.74 o 
  -4   2  12       45.77       50.07     11.08 o 
  -3   2  12        0.17       -1.92      3.79 o 
  -2   2  12       13.47       10.80      1.80 o 
  -1   2  12      562.11      553.55      8.82 o 
   0   2  12        2.39        1.06      1.09 o 
   1   2  12      114.57      115.87      8.18 o 
   2   2  12        4.27        9.73      2.93 o 
   3   2  12       16.06       18.80      5.54 o 
   4   2  12        6.38        0.94      3.66 o 
  -4   3  12       22.55       28.09      8.13 o 
  -3   3  12       37.75       31.05      4.63 o 
  -2   3  12       80.59       85.75      3.44 o 
  -1   3  12       95.95       87.83      3.31 o 
   0   3  12        9.62        9.97      1.44 o 
   1   3  12       36.78       41.16      4.02 o 
   2   3  12      295.43      308.35      9.91 o 
   3   3  12        0.80        4.13      3.97 o 
   4   3  12       15.49        6.70      4.94 o 
  -4   4  12        6.08        9.92      6.25 o 
  -3   4  12        1.79        5.70      2.47 o 
  -2   4  12        0.20       -2.55      2.55 o 
  -1   4  12      464.99      443.52      9.05 o 
   0   4  12       30.97       29.53      2.40 o 
   1   4  12       63.99       63.78      4.49 o 
   2   4  12       10.96       14.66      3.17 o 
   3   4  12       35.91       31.60      4.78 o 
   4   4  12       82.11       79.78      8.02 o 
  -4   5  12       15.33        9.40      6.49 o 
  -3   5  12       27.66       31.19      4.78 o 
  -2   5  12        1.80        3.40      1.20 o 
  -1   5  12      100.55       87.26      4.07 o 
   0   5  12       81.50       74.82      3.41 o 
   1   5  12       76.07       81.59      8.05 o 
   2   5  12       77.28       82.70      4.43 o 
   3   5  12        1.55        0.91      2.05 o 
   4   5  12       23.82       15.21      4.15 o 
  -3   6  12       89.90       94.18      7.19 o 
  -2   6  12        6.96        9.08      2.57 o 
  -1   6  12       12.10       13.01      2.38 o 
   0   6  12        3.92        3.55      1.42 o 
   1   6  12        0.49       -0.03      1.57 o 
   2   6  12        0.00        3.59      2.29 o 
   3   6  12        0.73        0.66      2.05 o 
   4   6  12        0.37        1.19      2.58 o 
  -3   7  12        3.54       16.88      5.87 o 
  -2   7  12        6.17        5.71      2.36 o 
  -1   7  12       13.88       14.04      2.33 o 
   0   7  12      148.36      145.88      4.72 o 
   1   7  12       27.48       30.96      3.82 o 
   2   7  12      300.07      305.39      7.79 o 
   3   7  12        0.38        0.26      1.92 o 
   4   7  12        3.59        2.96      2.92 o 
  -3   8  12        2.04        3.63      5.19 o 
  -2   8  12        1.13        2.80      1.96 o 
  -1   8  12        8.88       10.15      1.96 o 
   0   8  12       56.83       49.35      5.06 o 
   1   8  12       12.98       13.02      2.24 o 
   2   8  12        0.60        0.57      1.77 o 
   3   8  12      157.85      158.31      7.80 o 
   4   8  12       11.23        7.96      3.04 o 
  -3   9  12       22.44       35.09      7.84 o 
  -2   9  12       77.25       70.76      4.90 o 
  -1   9  12        0.21        1.79      1.50 o 
   0   9  12       48.66       47.14      3.41 o 
   1   9  12        1.78        2.59      1.60 o 
   2   9  12       91.22       88.66      4.59 o 
   3   9  12       14.10       13.99      2.79 o 
   4   9  12       15.86       12.96      6.16 o 
  -3  10  12        2.88        6.27      3.58 o 
  -2  10  12       74.22       80.49      6.56 o 
  -1  10  12        6.97        6.44      1.75 o 
   0  10  12       16.14       15.69      2.29 o 
   1  10  12       28.95       27.92      2.50 o 
   2  10  12        0.55        2.01      1.74 o 
   3  10  12      274.83      265.69      8.23 o 
   4  10  12        3.32        6.50      2.93 o 
  -2  11  12      183.83      183.55      9.50 o 
  -1  11  12        0.15        2.42      1.52 o 
   0  11  12       11.90       17.30      2.43 o 
   1  11  12       41.48       45.54      4.31 o 
   2  11  12       21.98       28.91      3.32 o 
   3  11  12       71.82       80.95      9.71 o 
  -2  12  12        3.25        2.24      3.03 o 
  -1  12  12       29.39       30.78      3.45 o 
   0  12  12        1.43        3.63      2.64 o 
   1  12  12        1.00        3.96      2.16 o 
   2  12  12       92.96       84.80      7.82 o 
   3  12  12       21.15       19.63      5.29 o 
  -1  13  12        0.14        4.17      2.10 o 
   0  13  12       49.75       56.92      4.22 o 
   1  13  12       55.43       56.59      6.12 o 
   2  13  12        5.54        5.91      2.60 o 
  -1  14  12       32.76       25.04      3.89 o 
   0  14  12      123.31      147.49      6.06 o 
   1  14  12       10.07       14.85      6.87 o 
   2  14  12        4.84        6.28      5.44 o 
  -1 -11  13        7.93        6.20      2.58 o 
   0 -11  13        3.65        1.99      2.32 o 
   1 -11  13       69.85       68.90      6.51 o 
  -2 -10  13       17.90       20.26      3.73 o 
  -1 -10  13        2.49        5.33      2.29 o 
   0 -10  13        0.39       -0.29      2.07 o 
   1 -10  13        0.00        0.52      3.44 o 
   2 -10  13       63.81       55.52      6.70 o 
  -2  -9  13       10.73       10.80      3.13 o 
  -1  -9  13       15.90       18.68      3.19 o 
   0  -9  13       12.39        7.45      2.38 o 
   1  -9  13        8.59       13.63      3.34 o 
   2  -9  13      313.07      292.63     25.99 o 
  -3  -8  13        1.58        3.29      4.01 o 
  -2  -8  13       74.14       86.75      6.09 o 
  -1  -8  13      206.55      196.78     10.91 o 
   0  -8  13        9.06       12.43      3.63 o 
   1  -8  13       52.79       56.16      4.98 o 
   2  -8  13        9.22        9.53      3.97 o 
   3  -8  13       34.61       42.71      7.48 o 
  -3  -7  13        1.96        5.82      2.50 o 
  -2  -7  13      166.03      170.24      7.48 o 
  -1  -7  13       29.64       36.73      5.32 o 
   0  -7  13        4.18       -0.43      1.68 o 
   1  -7  13        3.00        4.42      3.42 o 
   2  -7  13        2.54        1.50      2.76 o 
   3  -7  13        6.98       12.36      8.24 o 
  -3  -6  13        8.62        5.91      2.24 o 
  -2  -6  13        0.22        0.01      1.79 o 
  -1  -6  13       43.22       40.73      3.96 o 
   0  -6  13        5.67        3.83      2.70 o 
   1  -6  13        3.54        8.19      2.48 o 
   2  -6  13        3.29        4.74      3.27 o 
   3  -6  13        8.28       16.15     13.60 o 
  -3  -5  13       18.26       27.49      5.69 o 
  -2  -5  13       84.70       86.36      4.48 o 
  -1  -5  13       72.48       75.45      4.76 o 
   0  -5  13       47.22       45.25      8.01 o 
   1  -5  13        6.04        1.66      2.68 o 
   2  -5  13        0.57       -1.60      2.48 o 
   3  -5  13        3.85        3.26      4.32 o 
  -3  -4  13        9.52       12.25      4.67 o 
  -2  -4  13        4.64        5.28      1.90 o 
  -1  -4  13        0.20       -1.83      1.83 o 
   0  -4  13       52.82       54.07      4.24 o 
   1  -4  13       34.63       42.91      5.21 o 
   2  -4  13       16.44        5.44      3.11 o 
   3  -4  13        2.95        0.24      3.58 o 
   4  -4  13       33.81       37.05      7.93 o 
  -4  -3  13       75.33       71.81     11.61 o 
  -3  -3  13       66.02       80.11      7.71 o 
  -2  -3  13        0.26        0.09      1.51 o 
  -1  -3  13      146.68      142.67      5.73 o 
   0  -3  13       15.47       19.27      3.52 o 
   1  -3  13       12.30        9.84      3.26 o 
   2  -3  13       40.75       34.89      4.76 o 
   3  -3  13       12.34        3.94      4.04 o 
   4  -3  13        8.84       10.33      5.40 o 
  -4  -2  13        2.62       15.90      6.69 o 
  -3  -2  13       35.86       49.10      6.17 o 
  -2  -2  13       14.22       17.45      2.03 o 
  -1  -2  13      118.93      112.44      4.39 o 
   0  -2  13        1.13        0.53      1.36 o 
   1  -2  13       18.31       13.55      5.35 o 
   2  -2  13       10.33       10.65      4.69 o 
   3  -2  13        5.26        3.67      4.02 o 
   4  -2  13        6.29        2.77      4.44 o 
  -4  -1  13        4.80       14.74      6.05 o 
  -3  -1  13        6.04       11.30      4.17 o 
  -2  -1  13       29.56       28.03      2.22 o 
  -1  -1  13      150.06      148.32      6.45 o 
   0  -1  13      201.04      203.82      5.44 o 
   1  -1  13        2.74        4.85      2.70 o 
   2  -1  13       34.11       34.69      6.60 o 
   3  -1  13        0.08        2.79      3.94 o 
   4  -1  13        0.73        3.33      4.51 o 
  -4   0  13        1.70       21.50      7.08 o 
  -3   0  13       51.42       52.74      7.54 o 
  -2   0  13       14.70       12.59      2.06 o 
  -1   0  13       16.96       19.03      2.33 o 
   0   0  13      133.76      132.38      4.41 o 
   1   0  13       46.37       46.02      6.79 o 
   2   0  13        5.47       10.51      4.19 o 
   3   0  13        3.51        8.16      4.59 o 
   4   0  13        1.62        2.42      4.33 o 
  -4   1  13        2.84       14.57      7.10 o 
  -3   1  13        0.04       -0.59      2.63 o 
  -2   1  13       13.97       13.82      2.04 o 
  -1   1  13       33.21       32.30      2.80 o 
   0   1  13      987.21      990.35     13.05 o 
   1   1  13        0.70        2.67      2.76 o 
   2   1  13       24.70       34.83      6.44 o 
   3   1  13      129.00      124.80     10.37 o 
   4   1  13       10.03       12.15      5.58 o 
  -4   2  13        2.50        7.72      6.38 o 
  -3   2  13        3.24        2.03      2.86 o 
  -2   2  13       60.93       67.52      3.44 o 
  -1   2  13        0.74        2.87      1.23 o 
   0   2  13      125.98      115.94      3.98 o 
   1   2  13       28.82       22.26      4.19 o 
   2   2  13       66.54       77.09      8.15 o 
   3   2  13       28.45       35.83      6.95 o 
   4   2  13        0.22        0.96      4.11 o 
  -4   3  13        4.04       10.42      5.77 o 
  -3   3  13        8.42        6.34      3.40 o 
  -2   3  13       51.15       56.50      3.19 o 
  -1   3  13        2.67        2.28      1.21 o 
   0   3  13       28.17       25.40      2.39 o 
   1   3  13        5.59       10.12      2.47 o 
   2   3  13        6.73        6.79      2.45 o 
   3   3  13        0.37       -3.07      3.38 o 
   4   3  13        1.51       -0.36      3.91 o 
  -3   4  13       28.73       28.16      8.19 o 
  -2   4  13       88.69       97.77      4.49 o 
  -1   4  13       60.54       64.96      3.72 o 
   0   4  13       11.02       10.51      1.81 o 
   1   4  13      176.38      180.75     11.76 o 
   2   4  13       12.40       15.15      3.15 o 
   3   4  13       44.10       36.86      7.00 o 
   4   4  13       30.34       29.19      7.40 o 
  -3   5  13       12.13       20.99      6.64 o 
  -2   5  13        5.53        8.82      1.54 o 
  -1   5  13        0.07        2.01      1.26 o 
   0   5  13        0.01        0.64      1.30 o 
   1   5  13      125.69      112.71      5.01 o 
   2   5  13       50.80       48.76      5.00 o 
   3   5  13        4.76       13.17      5.39 o 
   4   5  13       25.56       16.09      4.94 o 
  -3   6  13      128.07      151.51     13.06 o 
  -2   6  13       55.21       63.65      7.80 o 
  -1   6  13        8.22       11.40      2.31 o 
   0   6  13       99.16       85.47      3.78 o 
   1   6  13       59.58       62.61      4.08 o 
   2   6  13        2.88        5.65      2.15 o 
   3   6  13      307.10      315.44     19.77 o 
   4   6  13        3.04       -1.05      2.85 o 
  -3   7  13       91.14      128.61     16.13 o 
  -2   7  13       20.84       26.26      6.46 o 
  -1   7  13       13.36       13.92      2.12 o 
   0   7  13       20.60       17.98      2.62 o 
   1   7  13       76.99       77.24      4.61 o 
   2   7  13      271.84      276.11      7.53 o 
   3   7  13       40.44       47.29      4.61 o 
   4   7  13       94.89       77.33     13.31 o 
  -3   8  13        0.15        0.64      4.15 o 
  -2   8  13        0.94        4.10      2.02 o 
  -1   8  13       12.43       11.91      2.01 o 
   0   8  13       70.24       80.36      4.73 o 
   1   8  13       14.50       11.00      2.44 o 
   2   8  13       16.11       15.76      4.73 o 
   3   8  13       37.12       29.36      4.44 o 
   4   8  13       73.78       63.11      7.16 o 
  -3   9  13       44.19       31.93      6.94 o 
  -2   9  13       36.39       32.03      4.97 o 
  -1   9  13       24.24       21.97      2.49 o 
   0   9  13       63.67       57.18      3.63 o 
   1   9  13        0.15        1.05      2.60 o 
   2   9  13       67.58       68.27      5.49 o 
   3   9  13      267.28      267.70      9.38 o 
  -2  10  13       31.71       27.72      4.95 o 
  -1  10  13        2.11        9.50      1.94 o 
   0  10  13        3.63        3.61      1.65 o 
   1  10  13        1.25        4.67      2.72 o 
   2  10  13       36.61       33.10      3.49 o 
   3  10  13      100.50      100.43      7.31 o 
  -2  11  13       28.05       22.38      4.75 o 
  -1  11  13       24.05       31.18      3.52 o 
   0  11  13       24.55       30.70      3.01 o 
   1  11  13        8.64       14.67      2.72 o 
   2  11  13       32.34       39.21      4.51 o 
   3  11  13       28.26       32.34      4.95 o 
  -1  12  13       18.14       19.70      6.12 o 
   0  12  13        1.17        4.58      2.62 o 
   1  12  13        7.27       10.76      3.28 o 
   2  12  13       19.05       26.25      3.88 o 
  -1  13  13        2.09        5.17      2.35 o 
   0  13  13       11.46       12.71      2.57 o 
   1  13  13       16.15       21.74      4.19 o 
   2  13  13        2.70        5.27      3.47 o 
   0  14  13       57.22       72.15      4.65 o 
   1  14  13        3.18        7.84      7.29 o 
  -1 -10  14       19.20       34.34      5.85 o 
   0 -10  14       10.66        8.85      2.71 o 
   1 -10  14        0.00       -3.02      6.61 o 
  -2  -9  14        1.92        3.52      2.76 o 
  -1  -9  14       19.05       19.54      5.40 o 
   0  -9  14        0.06       -2.45      2.45 o 
   1  -9  14        1.26        3.23      3.23 o 
   2  -9  14       21.93       23.00      5.75 o 
  -2  -8  14        0.33       -2.30      2.30 o 
  -1  -8  14        0.23        1.96      2.08 o 
   0  -8  14       47.01       45.45      4.24 o 
   1  -8  14        0.81        2.80      2.80 o 
   2  -8  14       52.02       55.76      7.51 o 
  -2  -7  14       15.46       16.25      3.42 o 
  -1  -7  14       17.71       16.66      3.65 o 
   0  -7  14       77.52       73.63      4.78 o 
   1  -7  14       12.52        9.06      3.30 o 
   2  -7  14       68.84       70.60      7.37 o 
  -3  -6  14       48.16       90.37      8.74 o 
  -2  -6  14        4.27        0.28      2.52 o 
  -1  -6  14        9.06        7.59      2.29 o 
   0  -6  14       75.28       75.80      6.15 o 
   1  -6  14        6.92        8.92      3.26 o 
   2  -6  14       15.47       11.41      3.85 o 
   3  -6  14       27.61       29.38      7.02 o 
  -3  -5  14       23.68       33.33      8.30 o 
  -2  -5  14       25.23       36.33      5.51 o 
  -1  -5  14       26.98       27.08      5.41 o 
   0  -5  14       30.90       34.34      4.72 o 
   1  -5  14        3.13       -0.06      4.93 o 
   2  -5  14        0.06       -0.19      2.66 o 
   3  -5  14        0.18        0.18      3.77 o 
  -3  -4  14        0.31        2.67      3.22 o 
  -2  -4  14       33.66       38.29      3.53 o 
  -1  -4  14        0.43        0.07      2.25 o 
   0  -4  14       43.06       39.92      3.82 o 
   1  -4  14       16.29       16.19      3.80 o 
   2  -4  14       19.47       22.12      5.92 o 
   3  -4  14       55.09       39.17      7.93 o 
  -3  -3  14        4.06        4.93      3.33 o 
  -2  -3  14       14.68        8.67      2.18 o 
  -1  -3  14        3.64        3.84      1.65 o 
   0  -3  14        9.06        4.63      2.20 o 
   1  -3  14        2.07        5.52      4.07 o 
   2  -3  14        5.52        1.40      3.67 o 
   3  -3  14        1.34        2.36      4.20 o 
  -3  -2  14        0.33        0.34      4.30 o 
  -2  -2  14       77.60       85.67      6.35 o 
  -1  -2  14       99.61       98.07      4.84 o 
   0  -2  14      155.94      168.22      6.08 o 
   1  -2  14       25.98       23.90      4.12 o 
   2  -2  14        5.38        4.44      3.77 o 
   3  -2  14        3.27        2.48      4.23 o 
  -3  -1  14        2.26        7.22      4.59 o 
  -2  -1  14       27.35       28.02      2.33 o 
  -1  -1  14      185.82      196.52      9.72 o 
   0  -1  14      280.92      300.67      6.92 o 
   1  -1  14      218.49      249.85     13.65 o 
   2  -1  14       31.00       30.42      6.44 o 
   3  -1  14        7.08        4.17      4.14 o 
   4  -1  14        0.11        1.96      4.55 o 
  -3   0  14      169.73      204.71     10.31 o 
  -2   0  14        5.06        5.29      1.63 o 
  -1   0  14        1.01        6.70      3.50 o 
   0   0  14      291.54      324.81      8.87 o 
   1   0  14        1.25       -2.51      2.51 o 
   2   0  14        2.63       -0.16      3.18 o 
   3   0  14        2.32        5.74      4.19 o 
   4   0  14       73.03       75.09     10.68 o 
  -3   1  14        0.87        4.15      4.91 o 
  -2   1  14        0.13       -0.50      1.43 o 
  -1   1  14      152.23      148.21      7.19 o 
   0   1  14       62.86       69.68      3.84 o 
   1   1  14        1.50        0.12      3.12 o 
   2   1  14        4.08        4.98      3.98 o 
   3   1  14       24.30       24.37      6.39 o 
   4   1  14       27.20       37.39      8.12 o 
  -3   2  14       20.01       13.56      3.91 o 
  -2   2  14        0.54        0.59      1.44 o 
  -1   2  14       17.30       13.88      2.05 o 
   0   2  14      240.24      278.77      6.51 o 
   1   2  14        0.25        3.51      3.20 o 
   2   2  14       27.74       28.38      6.12 o 
   3   2  14       79.09       87.00      9.33 o 
   4   2  14       20.42       11.86      5.70 o 
  -3   3  14        1.75       -4.02      4.29 o 
  -2   3  14       11.65       14.64      2.24 o 
  -1   3  14       17.74       20.24      2.86 o 
   0   3  14      432.28      452.10     12.06 o 
   1   3  14        4.90        9.82      3.34 o 
   2   3  14       37.54       40.65      7.14 o 
   3   3  14      136.86      148.83     11.55 o 
   4   3  14        0.09        3.12      4.64 o 
  -3   4  14       15.29        8.79      3.77 o 
  -2   4  14        2.04        1.15      2.02 o 
  -1   4  14       16.97       11.93      2.94 o 
   0   4  14       23.71       21.16      2.41 o 
   1   4  14       31.22       40.62      3.44 o 
   2   4  14       56.63       63.16      5.06 o 
   3   4  14       13.03        9.81      5.18 o 
   4   4  14        0.14       -3.84      3.94 o 
  -3   5  14       10.58       21.33     10.47 o 
  -2   5  14        7.17        7.97      4.86 o 
  -1   5  14        1.70        1.18      1.24 o 
   0   5  14       47.06       44.59      4.23 o 
   1   5  14        8.48       12.37      2.20 o 
   2   5  14        7.25       11.40      4.95 o 
   3   5  14       20.77       17.75      5.81 o 
   4   5  14        3.22        6.95      4.89 o 
  -3   6  14       41.16       46.76     12.42 o 
  -2   6  14        4.85        5.21      2.23 o 
  -1   6  14       37.79       36.50      3.02 o 
   0   6  14       17.56       23.92      2.50 o 
   1   6  14       38.37       38.73      3.69 o 
   2   6  14        7.52       10.64      5.98 o 
   3   6  14      155.76      157.82     12.60 o 
   4   6  14       18.34       14.14      6.36 o 
  -3   7  14        0.56       -3.83      3.83 o 
  -2   7  14        1.73        0.04      6.20 o 
  -1   7  14        0.39        2.06      1.57 o 
   0   7  14       70.87       74.83      4.35 o 
   1   7  14        8.68       11.15      2.28 o 
   2   7  14        7.81       11.39      3.58 o 
   3   7  14       42.17       44.83      5.40 o 
  -2   8  14       16.84       15.16      4.11 o 
  -1   8  14       19.27       15.12      2.16 o 
   0   8  14       41.80       49.80      4.17 o 
   1   8  14       10.06       16.61      2.77 o 
   2   8  14       45.37       51.46      4.64 o 
   3   8  14        7.50        8.56      4.34 o 
  -2   9  14        1.94        4.02      3.34 o 
  -1   9  14       14.92       20.12      2.92 o 
   0   9  14       22.79       18.11      2.43 o 
   1   9  14        3.48        9.90      2.87 o 
   2   9  14        4.01        5.08      3.00 o 
   3   9  14        2.86       -1.51      2.90 o 
  -2  10  14      134.29      135.69      8.57 o 
  -1  10  14        5.33        3.47      2.13 o 
   0  10  14        0.57        1.93      2.07 o 
   1  10  14       29.66       31.70      4.01 o 
   2  10  14       19.63       18.44      6.70 o 
   3  10  14       55.74       50.93      7.44 o 
  -1  11  14        8.19        4.55      2.34 o 
   0  11  14        2.10        2.74      2.49 o 
   1  11  14        0.58        7.59      3.10 o 
   2  11  14        6.89        4.27      3.90 o 
  -1  12  14      101.64      120.23      5.72 o 
   0  12  14        7.13       10.55      2.63 o 
   1  12  14       30.53       45.87      5.55 o 
   2  12  14       53.68       50.95      5.12 o 
   0  13  14        5.27       11.07      4.85 o 
   1  13  14       46.01       51.32      9.21 o 
  -1  -9  15        1.53        0.72      3.67 o 
   0  -9  15        1.31        3.04      2.30 o 
   1  -9  15       11.26       12.28      4.48 o 
  -1  -8  15        4.07        3.94      2.39 o 
   0  -8  15       43.25       38.75      6.98 o 
   1  -8  15       86.02       84.24      7.22 o 
  -2  -7  15        2.47        0.81      6.24 o 
  -1  -7  15       10.42        7.69      3.94 o 
   0  -7  15        4.94        5.49      2.43 o 
   1  -7  15        0.59       -0.37      2.87 o 
   2  -7  15       23.87       34.13      9.32 o 
  -2  -6  15        0.06        1.88      2.78 o 
  -1  -6  15       25.47       25.48      5.47 o 
   0  -6  15       20.69       14.06      2.80 o 
   1  -6  15       23.48       16.88      4.38 o 
   2  -6  15        9.09       12.93      5.18 o 
  -2  -5  15       25.79       26.96      4.02 o 
  -1  -5  15        4.92        4.69      2.40 o 
   0  -5  15      246.89      255.54      8.02 o 
   1  -5  15        0.44        4.70      2.66 o 
   2  -5  15        9.21        9.17      4.83 o 
  -3  -4  15        3.25        8.43      3.86 o 
  -2  -4  15        0.19       -2.00      2.00 o 
  -1  -4  15       26.75       22.62      3.16 o 
   0  -4  15       38.87       36.31      5.57 o 
   1  -4  15        0.53       -0.02      2.56 o 
   2  -4  15       80.96       72.15      9.67 o 
   3  -4  15        0.37       -0.93      3.81 o 
  -3  -3  15       13.05        9.63      3.83 o 
  -2  -3  15        1.70        2.31      1.98 o 
  -1  -3  15        8.39        5.28      2.09 o 
   0  -3  15        0.99        4.00      3.73 o 
   1  -3  15        0.48        1.74      8.47 o 
   2  -3  15        0.08       -0.85      3.52 o 
   3  -3  15       20.59       13.90      5.83 o 
  -3  -2  15       28.86       21.89      4.69 o 
  -2  -2  15       30.45       35.01      3.79 o 
  -1  -2  15        0.02        1.52      2.85 o 
   0  -2  15       77.66       81.97      4.57 o 
   1  -2  15       25.56       27.76      6.12 o 
   2  -2  15        2.85       -2.86      2.86 o 
   3  -2  15       66.34       78.56     10.45 o 
  -3  -1  15        3.72        6.35      3.42 o 
  -2  -1  15        5.03        3.39      2.60 o 
  -1  -1  15        1.09        2.73      1.56 o 
   0  -1  15       37.42       41.76      3.82 o 
   1  -1  15       72.71       69.93      7.83 o 
   2  -1  15        2.03        3.19      3.89 o 
   3  -1  15       62.20       51.82      8.86 o 
  -3   0  15       10.99       12.05      3.92 o 
  -2   0  15        3.94        2.26      2.48 o 
  -1   0  15       22.54       24.08      2.56 o 
   0   0  15       30.92       34.42      5.43 o 
   1   0  15       13.13       16.01      5.17 o 
   2   0  15        0.00       -0.90      3.46 o 
   3   0  15        8.13        2.66      4.45 o 
  -3   1  15       18.39       23.63      7.84 o 
  -2   1  15        2.04        0.22      2.41 o 
  -1   1  15        5.59        4.51      1.68 o 
   0   1  15       38.57       32.35      3.17 o 
   1   1  15      147.92      159.88     11.11 o 
   2   1  15        1.57        1.26      3.97 o 
   3   1  15       25.30       26.25      6.84 o 
  -3   2  15        4.68        8.86     11.26 o 
  -2   2  15       22.98       24.82      3.56 o 
  -1   2  15       43.66       50.58      4.45 o 
   0   2  15       14.99       20.96      2.73 o 
   1   2  15       14.22       12.87      4.69 o 
   2   2  15        0.91        8.90      4.47 o 
   3   2  15       26.65       19.52      6.22 o 
  -3   3  15        2.05       -2.88      2.88 o 
  -2   3  15       48.90       45.95      4.36 o 
  -1   3  15        4.01        4.63      3.92 o 
   0   3  15        3.17        5.45      2.17 o 
   1   3  15       11.85       17.59      3.06 o 
   2   3  15        1.26       -2.97      2.97 o 
   3   3  15        9.29        2.25      4.19 o 
  -3   4  15        7.28       12.48      3.50 o 
  -2   4  15        0.29        0.06      4.33 o 
  -1   4  15      128.28      145.95      6.63 o 
   0   4  15      191.62      208.98      6.74 o 
   1   4  15       22.55       27.56      4.77 o 
   2   4  15        3.23        1.40      3.77 o 
   3   4  15       25.69       17.35      5.65 o 
  -3   5  15        3.83        4.32      4.44 o 
  -2   5  15      225.47      232.31     13.90 o 
  -1   5  15        0.03        1.34      1.48 o 
   0   5  15        0.73        2.20      1.47 o 
   1   5  15       17.08       25.82      4.21 o 
   2   5  15        6.90        3.70      4.17 o 
   3   5  15        3.11        4.31      4.84 o 
  -2   6  15       51.15       54.22      8.30 o 
  -1   6  15        0.99        3.30      1.63 o 
   0   6  15        4.30        3.38      2.26 o 
   1   6  15       43.47       39.64      3.76 o 
   2   6  15        5.11       10.85      6.62 o 
   3   6  15       37.13       30.68      7.32 o 
  -2   7  15       14.56       15.27      4.18 o 
  -1   7  15        0.48        1.44      1.62 o 
   0   7  15       58.69       63.75      7.80 o 
   1   7  15      101.86      106.94      5.47 o 
   2   7  15        4.99       11.94      3.27 o 
   3   7  15       17.95        8.47      5.48 o 
  -2   8  15        1.30        0.81      3.01 o 
  -1   8  15       45.10       45.00      3.97 o 
   0   8  15        3.49       10.32      2.34 o 
   1   8  15       30.14       25.64      3.33 o 
   2   8  15        0.91        4.28      5.64 o 
   3   8  15        0.02       -3.70      4.09 o 
  -2   9  15        0.94        6.49      3.74 o 
  -1   9  15       13.81       14.62      2.88 o 
   0   9  15       10.98       14.23      2.67 o 
   1   9  15        1.48        5.91      3.90 o 
   2   9  15       33.42       35.19      5.29 o 
  -1  10  15      188.74      224.44     21.24 o 
   0  10  15        3.13        4.92      2.35 o 
   1  10  15      103.41      124.02      8.02 o 
   2  10  15       11.41       10.50      8.51 o 
  -1  11  15       69.36       67.38      5.05 o 
   0  11  15       16.74       18.87      3.04 o 
   1  11  15        7.05       11.49      3.27 o 
   2  11  15       21.68       31.66      5.21 o 
   1  12  15       43.22       50.06      7.92 o 
  -1  -7  16        9.03        8.15      3.51 o 
   0  -7  16        7.08        2.07      2.44 o 
   1  -7  16       89.45      100.62     12.47 o 
  -1  -6  16        3.15        4.74      2.30 o 
   0  -6  16       41.08       43.19      4.16 o 
   1  -6  16       58.45       59.05      6.59 o 
  -2  -5  16        1.46       -1.29      2.34 o 
  -1  -5  16       15.37       16.75      3.79 o 
   0  -5  16        1.17        2.22      2.09 o 
   1  -5  16       27.59       27.74      7.71 o 
   2  -5  16       11.21       12.00      5.07 o 
  -2  -4  16        2.92        1.75      2.74 o 
  -1  -4  16        0.33        1.67      2.13 o 
   0  -4  16        3.72        2.88      2.43 o 
   1  -4  16        2.83       -0.22      3.05 o 
   2  -4  16       63.59       71.49      9.81 o 
  -2  -3  16        9.29        9.85      3.10 o 
  -1  -3  16        8.70       11.24      4.31 o 
   0  -3  16       36.30       38.89      5.44 o 
   1  -3  16       10.05        2.59      3.84 o 
   2  -3  16       10.63       18.51      5.94 o 
  -2  -2  16       66.90       82.55      5.70 o 
  -1  -2  16        6.37       11.11      2.45 o 
   0  -2  16        5.39        2.78      2.42 o 
   1  -2  16      104.67      108.56      9.98 o 
   2  -2  16       78.31       76.99     10.13 o 
   3  -2  16        3.23        5.15      5.04 o 
  -2  -1  16        0.10       -2.34      2.34 o 
  -1  -1  16        4.16        6.36      1.82 o 
   0  -1  16       59.14       58.63      5.09 o 
   1  -1  16       37.16       35.99      6.99 o 
   2  -1  16       12.41        9.10      4.99 o 
   3  -1  16       35.72       42.19      8.61 o 
  -2   0  16       18.85       14.31     10.03 o 
  -1   0  16        3.67        6.71      2.20 o 
   0   0  16       27.81       27.02      3.86 o 
   1   0  16      196.78      218.83     13.61 o 
   2   0  16       46.00       50.89      8.05 o 
   3   0  16        4.31        7.80      5.55 o 
  -2   1  16       18.04       14.69      3.94 o 
  -1   1  16       41.26       37.70      6.95 o 
   0   1  16        6.79       10.69      2.38 o 
   1   1  16      432.75      459.19     20.01 o 
   2   1  16        0.66        3.34      4.62 o 
   3   1  16       16.31        9.92      5.10 o 
  -2   2  16       46.76       58.23     15.56 o 
  -1   2  16       19.75       18.05      3.29 o 
   0   2  16       21.67       18.44      2.71 o 
   1   2  16        3.30        0.44      3.61 o 
   2   2  16       16.89       14.47      5.65 o 
   3   2  16        1.35       -0.61      4.09 o 
  -2   3  16       19.53       21.89      5.97 o 
  -1   3  16       21.25       19.98      5.31 o 
   0   3  16       10.45       14.49      2.55 o 
   1   3  16       23.63       23.87      6.15 o 
   2   3  16       11.84       13.34      5.30 o 
   3   3  16        3.19       -1.18      4.33 o 
  -2   4  16        3.03        4.69      5.01 o 
  -1   4  16       30.76       30.38      3.25 o 
   0   4  16       48.68       47.64      3.48 o 
   1   4  16        5.38       17.09      3.17 o 
   2   4  16       37.26       36.67      7.27 o 
   3   4  16        3.21        6.25      5.02 o 
  -2   5  16        7.03       -0.43      4.50 o 
  -1   5  16        3.22        4.39      1.85 o 
   0   5  16        4.38        7.02      3.22 o 
   1   5  16       12.88       24.88      7.47 o 
   2   5  16        5.82        1.15      4.27 o 
   3   5  16        2.73        0.30      4.15 o 
  -2   6  16       54.62       57.94      8.74 o 
  -1   6  16       16.01       10.58      2.62 o 
   0   6  16        2.23        1.66      2.69 o 
   1   6  16       59.82       50.94      5.27 o 
   2   6  16        3.30        5.85      4.88 o 
   3   6  16       13.28        3.21      4.88 o 
  -2   7  16        2.47        8.29      3.46 o 
  -1   7  16       25.43       27.35      3.45 o 
   0   7  16       25.94       22.73      3.09 o 
   1   7  16        5.90        9.42      3.08 o 
   2   7  16        2.22       -0.06      4.21 o 
  -1   8  16        0.51        1.30      2.04 o 
   0   8  16        4.27        9.70      3.41 o 
   1   8  16       35.08       42.94      7.54 o 
   2   8  16        2.43       -3.57      3.67 o 
  -1   9  16        1.03        2.98      2.08 o 
   0   9  16        2.51        1.82      2.18 o 
   1   9  16        6.22        9.16      4.53 o 
   2   9  16        0.96       -1.30      4.09 o 
   0  10  16       52.44       54.91      4.24 o 
   1  10  16        0.49        7.82      3.09 o 
   0  -6  17        0.00        0.44      2.55 o 
  -1  -5  17        0.70        2.14      2.11 o 
   0  -5  17        7.02        0.32      6.62 o 
   1  -5  17        0.00        1.90      3.08 o 
  -1  -4  17       29.24       39.21      5.91 o 
   0  -4  17        0.38        3.06      2.10 o 
   1  -4  17        0.00        6.02      3.74 o 
  -1  -3  17        8.83       19.79      4.07 o 
   0  -3  17       10.93       10.69      3.66 o 
   1  -3  17       49.23       51.40      8.13 o 
   2  -3  17        2.49        5.05      4.10 o 
  -2  -2  17        1.28       -3.28      3.28 o 
  -1  -2  17        0.01        6.38      2.27 o 
   0  -2  17        0.01        3.48      2.45 o 
   1  -2  17       87.24       95.98      9.57 o 
   2  -2  17        0.13        2.02      4.20 o 
  -2  -1  17        1.53       -1.39     11.12 o 
  -1  -1  17        2.80        6.79      3.89 o 
   0  -1  17      110.61      122.47      6.55 o 
   1  -1  17       93.07       87.36      9.39 o 
   2  -1  17        1.82        2.58      4.59 o 
  -2   0  17      113.54      136.24     13.40 o 
  -1   0  17        6.31        7.54      2.58 o 
   0   0  17        4.27        5.49      2.72 o 
   1   0  17        5.63        0.05      3.85 o 
   2   0  17       70.79       69.27      9.66 o 
  -2   1  17        0.24       -4.22      4.22 o 
  -1   1  17        1.24        3.08      2.66 o 
   0   1  17        8.68       15.09      3.32 o 
   1   1  17       19.01       21.26      6.08 o 
   2   1  17        3.81        2.21      4.28 o 
  -2   2  17        0.17        0.95      4.42 o 
  -1   2  17        0.07       -1.69      2.38 o 
   0   2  17        4.59        4.62      2.76 o 
   1   2  17       32.79       27.09      6.57 o 
   2   2  17        2.20       -1.11      4.11 o 
  -2   3  17        1.98        7.79      5.02 o 
  -1   3  17        5.14        6.68      4.24 o 
   0   3  17        0.55        4.74      2.17 o 
   1   3  17      185.18      216.28     13.80 o 
   2   3  17        0.03        0.42      4.23 o 
  -1   4  17       98.68      112.91     19.42 o 
   0   4  17        4.11        4.39      2.59 o 
   1   4  17        2.69        0.88      4.35 o 
   2   4  17        4.72       10.09      5.29 o 
  -1   5  17        5.40        3.39      2.13 o 
   0   5  17        0.04        3.36      2.45 o 
   1   5  17        6.86       16.13      5.51 o 
   2   5  17        8.40        5.89      4.96 o 
  -1   6  17        8.63        7.67      2.63 o 
   0   6  17       23.13       26.25      5.40 o 
   1   6  17        6.82       10.23      5.51 o 
   2   6  17      102.36      118.44     11.66 o 
  -1   7  17        2.35        3.96      1.93 o 
   0   7  17       30.68       33.46      6.39 o 
   1   7  17       10.13       10.06      5.11 o 
   2   7  17        0.48        4.99      4.88 o 
   0   8  17       10.28       12.18      2.74 o 
   0  -3  18        6.95        9.09      3.93 o 
   0  -2  18        7.46       22.98      5.54 o 
   1  -2  18       76.05       90.04      9.58 o 
  -1  -1  18       26.47       31.21      5.01 o 
   0  -1  18       39.22       44.05      4.64 o 
   1  -1  18        0.62        5.75      4.16 o 
  -1   0  18        0.16       -0.77      3.49 o 
   0   0  18       54.88       71.13      9.10 o 
   1   0  18        0.86        6.52      4.37 o 
  -1   1  18        3.60       -0.04      3.62 o 
   0   1  18       22.88       30.64      5.80 o 
   1   1  18        1.20       -1.51      4.06 o 
  -1   2  18       19.39        8.73      4.39 o 
   0   2  18       43.84       55.86      5.17 o 
   1   2  18       15.30       14.34      5.93 o 
  -1   3  18       17.68       15.78      4.23 o 
   0   3  18       16.44       17.62      4.44 o 
   1   3  18       80.64      101.77     10.86 o 
   0   4  18       88.70      117.04      8.33 o 
   1   4  18        7.12        6.08      4.84 o 
   0   5  18        2.18       -1.55      3.83 o 
   1   5  18        0.05       -0.72      4.30 o 
                                                 
